# Supplementary material for: Proteomic analysis of the secretome of Leishmania donovani
Source: Genome Biol. 2008 Feb 18;9(2):R35. doi: 10.1186/gb-2008-9-2-r35 (PMC2374696; doi:10.1186/gb-2008-9-2-r35)
Supplement: Additional data file 1 — 358 proteins had at least two nonoverlapping peptides that were detected and quantified in three or more individual analyses of leishmania Cm proteins. The peptides corresponding to each identification are shown. Protein identities were determined as described in Materials and methods and for Tables 1 to 3. [file gb-2008-9-2-r35-S1.xls]

## Sheet: Additional Data File 1
Additional Data File 1: The proteome of leishmania conditioned medium.
GeneDB Accession No.	Protein Identification	No. of Peptides	Peptide 1	Peptide 2	Peptide 3	Peptide 4	Peptide 5	Peptide 6	Peptide 7	Peptide 8	Peptide 9	Peptide 10	Peptide 11	Peptide 12	Peptide 13	Peptide 14	Peptide 15	Peptide 16	Peptide 17	Peptide 18	Peptide 19	Peptide 20	Peptide 21	Peptide 22	Peptide 23	Peptide 24	Peptide 25	Peptide 26	Peptide 27	Peptide 28	Peptide 29	Peptide 30	Peptide 31	Peptide 32	Peptide 33	Peptide 34	Peptide 35	Peptide 36	Peptide 37	Peptide 38	Peptide 39	Peptide 40	Peptide 41	Peptide 42	Peptide 43	Peptide 44	Peptide 45	Peptide 46	Peptide 47
LmjF36.0180	elongation factor 2	49	GGGQIIPTAR	IWCYGPDNRGPNVVVDVTK	FGVDELK	SATITDDGESPHPLR	FLADNYEWDVQEARK	DSFVAAWQWATR	TLQNVNVVVATYNDPSMGDVQVSPEK	IRPVVFINK	VFYACCLTASPR	FLADNYEWDVQEAR	VNFTVDQVR	STAISMHYHVPK	LMEPMFVVDIQTVEHAMGGIYGVLTR	IWCYGPDNR	AEMLYSGEASPEDK	GVQNMAEMK	YSVSPVVR	GVIIGEENRPGTPIYNVR	FFAFGR	KQDLYEDKPVQR	ELMDYPDQIR	ISEPVVSFR	ETVTDVSSQQCLSK	IRPVVFINKVDR	NMSVIAHVDHGK	GAPLTEELALAMEEGTAGPEADPK	EGVLCDENMR	STLSDSLVGAAGIIK	QDLYEDKPVQR	AQAYRAEMLYSGEASPEDK	YQEAVEDMPCGNVVGLVGVDK	SVLMMGR	VDRAILELQLDPEEAYQGFVK	GTVAIGSGLQAWAFSLTR	SATITDDGESPHPLRDMK	FANMYAAK	WIKQETNADGER	VRIMGNNYVYGK	VNFTVDQVRELMDYPDQIR	EMIGDLDDDKR	ERLWGDNFFDAK	NCDPAAPLMLYISK	AILELQLDPEEAYQGFVK	RVFYACCLTASPR	GPNVVVDVTK	LWGDNFFDAK	AYLPVAESFGFTADLR
LmjF28.2770	heat-shock protein hsp70, putative	42	KSQIFSTYADNQPGVHIQVFEGER	NQVAMNPHNTVFDAK	HWPFK	SVHDVVLVGGSTR	VDIIANDQGNR	QTEGLLLLDVTPLTLGIETAGGVMTALIK	QKELESVCNPIMTK	KAVVTVPAYFNDSQR	SQIFSTYADNQPGVHIQVFEGER	LSKDEIER	VQSLVSDFFGGK	DAGTIAGLEVLR	MKETAEAYLGK	FEELCGDLFR	ATNGDTHLGGEDFDNRLVTFFTEEFK	DAGTIAGLEVLRIINEPTAAAIAYGLDK	GEEKTFTPEEISSMVLLK	LVTFFTEEFK	TFTPEEISSMVLLK	IINEPTAAAIAYGLDK	DEIERMVNDAMK	NQITITNDK	TTPSYVAFTDSER	STIQPVER	NGLENYAYSMK	AVVTVPAYFNDSQR	VQSLVSDFFGGKELNK	QATKDAGTIAGLEVLR	SINPDEAVAYGAAVQAFILTGGK	RSVHDVVLVGGSTR	ARFEELCGDLFR	IFEVK	DCHLLGTFDLSGIPPAPR	FNDSVVQSDMK	ETAEAYLGK	ATNGDTHLGGEDFDNR	NQITITNDKGR	LDDSDKATLNK	KFNDSVVQSDMK	LVTFFTEEFKR	NQVAMNPHNTVFDAKR	ELESVCNPIMTK
LmjF30.2470	heat shock 70-related protein 1, mitochondrial precursor, putative	40	QAITNPQSTFYAVKR	ELVEVR	VVNEPTAAALAYGMDKTK	TLVAELRK	EINDVVLVGGMTR	VQGDVIGVDLGTTYSCVATMDGDKAR	MKETAENFLGHK	FFQKDPFR	NNAETQLTTAER	TQNITITANGGLSKEQIEQMIR	LVGLAAKR	QAITNPQSTFYAVK	TQNITITANGGLSK	SKFEGITQR	VLENSEGFR	AGNGDAWVQDGNGK	TLVAELR	QATKDAGTIAGLNVIR	TSGIDLSK	DAGTIAGLNVIRVVNEPTAAALAYGMDK	TTPSVVAFK	LVGLAAK	TSGIDLSKER	DAGTIAGLNVIR	RQAITNPQSTFYAVK	DAGVELK	FEDEHIQKDIK	FEDEHIQK	VVNEPTAAALAYGMDK	YVSDAEKENVK	VSNAVVTCPAYFNDAQR	EQIEQMIR	DDLAAATDKLQK	QLGEWK	DIKNVPYK	EQIEQMIRDSEQHAEADR	RFEDEHIQK	QYSPSQIGAFVLEK	AMENPNVAK	GVNPDEAVALGAATLGGVLR
LmjF28.1200	glucose-regulated protein 78, putative	31	IAGLNVVR	NAVVTVPAYFNDAQR	VQQLIK	SDIDEIVLVGGSTR	TKLQSVTNPIIQK	LSEEEIER	YADPTVQNDK	LQSVTNPIIQK	VEVDSLVEGYDFSEK	EAAEFEDEDR	TGKPLVQVTVK	NQLPQNPENTIYAIK	EISETFLGEK	NTLVPVQK	MKEISETFLGEK	FTPEEVSAMVLQK	DFFSGKEPNK	FFVDGLKR	FEELNMALFK	FFVDGLK	IINEPTAAAIAYGLNK	GEVHIVTNEMGNR	ITPSVVAFTDAER	AKFEELNMALFK	REEITITNDK	NSLESIAYSLR	FDLSGIPPAPR	GINPDEAVAYGAAVQAAVLTGESEVGGK	LLGKFDLSGIPPAPR	NQLPQNPENTIYAIKR	LLSYHIVADK
LmjF17.0010	hypothetical protein, conserved	30	LLAAFK	HFCGNNTIGFAK	EFNAPACVLDISSAVSR	LIEVLR	NAVQELLKER	NNDVKEAIDALSSHLR	VDESIVYR	TSLIANLK	EILQANLYER	FLHDADEFER	LYAEYNER	IVANVDTVPASSLATTSGR	LLEEEMRR	IVDSVMIR	KLYAEYNER	IDELFESPITTK	EAIDALSSHLR	STSIYALQK	SAAGFEDELTR	NAVQELLK	QYGGAFDVLSCLKR	YSDFTHVAASSSK	QYGGAFDVLSCLK	SVTALTAANSDLAR	LTFIYNK	KLTFIYNK	ALEIPK	TNTLSFR	HIIPCHAALR	AVSHMALDHLHDHDDAASR
LmjF33.0312	heat shock protein 83-1	30	SIYYITGDSK	LKELIK	EVLGDKVEK	ADLVNNLGTIAR	KTMELNPR	SIMFVPK	HFSVEGQLEFR	YQSLTDPSVLGESPR	ELISNASDACDK	KLMELLR	APFDMFEPNK	TLTVEDNGIGMTK	LGIHEDTANR	ELISNASDACDKIR	FYSTESGEEMTTLKDYVTR	ITLHLK	EGVHFEESEEEKQQR	FACLTK	EVTKEYEVQNK	SIYYITGDSKK	LGIHEDTANRK	TMELNPR	RAPFDMFEPNK	FYSTESGEEMTTLK	DVTKEEYAAFYK	EIFLR	GVVDSEDLPLNISRENLQQNK	LMELLR	GVVDSEDLPLNISR	DSSMAQYMMSK
LmjF15.1010	glutamate dehydrogenase	29	LNPVFLK	AYVTSIYEK	GTILVSSR	LIYEDFR	LRNEFHFLK	YTGSVIALYPEFVK	SATDAPEFYK	IIVEGANLFISQDAR	YSDADVFVPCGGRPR	SSLTQEVMSER	FNEVIIK	TLIADALSR	AALAFR	SATDAPEFYKK	AVTTQAVFDK	EVVPVDLMLK	FQTGGPDGDLGSNELLR	LEFNAIWR	FLKIPNADGESMMEGK	SVFQENYNLAHTQLLK	YLNKFDEVR	ASLVGLLPNRPFNAITR	SVTLENVGR	KFQTGGPDGDLGSNELLR	ELEFPR	LGLNESEMR	GATAEQIEER	FAIYNASIEPFVESGSEEEHVNPK	GIDREELAR
LmjF18.0510	aconitase, putative	28	IESYVK	GIEIPFKPAR	LVGDGQTGPYTLYHPTGEK	IDTEVEVK	FVEFYGPGVDALSVADR	AVGLFR	RGNDEVMVR	GLRVPPGIK	AVIAESFER	SNLVGMGVIPLQFK	DFNTYGSR	YNNLPFSIR	FEFLK	FLASLQVDGGSAK	TSLSPGSHVVTK	NCDEFDVTSK	SIENAACLAIFGDSITTDHISPAGNIAK	YVENGGILNYVLR	KDFNTYGSR	VLLESAVR	GPFLQGVK	FLMER	DIWPSNEEIVAVVNK	YLENAGLQK	CITDNNFVAAAVLSGNR	TVESIFDWK	GNDEVMVR	EVYSNITTMNK
LmjF21.0240	hexokinase, putative	28	HMGMIAADQMPGLQFTR	LVSGMYLGEISR	LALASLATQFTMSSEK	VNNLLSHIAIRDSDSEEMR	QLTMYMIHEMVEGLEGRPSTVR	NVEGNDVVELLQASLRR	VPLGFTFSFPVDQK	LYQECITSILGSTSNVK	AAQQGAVFTAAPMLK	GLVDGLCRPWAFESK	NVEGNDVVELLQASLR	LIVHLAQLGCLPR	MLPSFVYTSDPAK	TPSFQR	ASAVTKDPAVSAR	VRVNVNVVALCNDTVGTLVAR	RLIVHLAQLGCLPR	MMSENAPDDLEKR	VNVNVVALCNDTVGTLVAR	FVIPK	RVPLGFTFSFPVDQK	GNAVTPINMECGNFDSK	MMSENAPDDLEK	ATGVYYALDLGGTNFR	SALVGDATDLFDFIAQSVK	VNNLLSHIAIR	TRTQGLATVAVDGSVYEK	TQGLATVAVDGSVYEK
LmjF32.0400	ATP-dependent RNA helicase, putative	28	CVVVYGGADPR	AIVQGPDSDMPPPGER	GCGLLVATPGR	IPCSSIHGDR	VLVFVEK	GCLLEVLKEHQGER	LSDMFTR	ETNQTVLPEVQALAK	GLDIPNVAVVVQYDLPSNIDDYVHR	EIQQMAR	NRNIVDDLIPLLR	GFNDAQGTYGGGFNR	EREEALDIFK	FLVLDEADR	MLDMGFEPQIR	NIVDDLIPLLR	ELSIQIYEEGRK	WVEDMDKR	HQIHELTR	EHTPGINFDQYEAIK	QTLLYSATFPK	ELSIQIYEEGR	DADYLER	GCLLEVLK	VGSTTENITQDVR	EFLYHHHFLQVGR	VLVATDVASR	FLVLDEADRMLDMGFEPQIR
LmjF13.0280	alpha tubulin	27	QLFNPEQLVSGK	FDLMYSKR	AFVHWYVGEGMEEGEFSEAR	GDVVPKDVNAAIATIK	IDHKFDLMYSK	EIVDLALDRIR	FDGALNVDLTEFQTNLVPYPR	EIVDLALDR	TIQFVDWCPTGFK	LSVDYGKK	IHFVLTSYAPVVSAEK	LIGQVVSSLTASLR	DVNAAIATIK	EDLAALEK	AYHEQLSVADITNSVFEPAGMLTK	SLDIERPSYTNVNR	RSLDIERPSYTNVNR	RTIQFVDWCPTGFK	QLFNPEQLVSGKEDAANNYAR	CIFLDLEPTVVDEVR	CGINYQPPTVVPGGDLAK	AVCMIANSTAIAEVFAR	CIGVEDDAFNTFFSETGAGK	GHYTIGKEIVDLALDR	YMSCCLMYR	FDLMYSK	LSVDYGK
LmjF36.3910	S-adenosylhomocysteine hydrolase	27	DISLAEWGR	VKDISLAEWGR	WSSCNIFSTQDNAAAAIAK	VAALHLAHVGAK	IFGISEETTTGVK	QAEYINCPVNGPFKPDHYRY	AIELAENEMPGLMELR	ESLVDGIKR	ESLVDGIK	GNLPISAINVNDSVTK	AGVFFLPK	GDKAGVFFLPK	SKFDNLYGCR	AIELAENEMPGLMELRR	KAIELAENEMPGLMELR	REYGPSQPLK	RATDVMIAGK	HIILLAK	GETDEEYEWCIAQTVK	ALGAELR	EYGPSQPLKGAK	ALDEKVAALHLAHVGAK	FDNLYGCR	ATDVMIAGK	TCCVCGYGDVGK	EHVEIKPQVDR	EYGPSQPLK
LmjF01.0770	eukaryotic initiation factor 4a, putative	25	RESLTLEGIK	LQAGVIVAVGTPGR	FCETFVGGTR	KVDWIAEK	GGDIIAQAQSGTGK	GIYSYGFEKPSSIQQR	AIAPFTR	VLVTTDLVAR	KGVAINFVTEK	IAPQDQDSFLDDQPGVRPIPSFDDMPLHQNLLR	HNLIQGLVLSPTR	IGEFLSNSSK	AIAPFTRGGDIIAQAQSGTGK	ESLTLEGIK	GIDVHHVNIVINFDLPTNKENYLHR	VDWIAEK	VMNTFR	ELALQTAEVISR	GGDIIAQAQSGTGKTGAFSIGLLQR	GIDVHHVNIVINFDLPTNK	GALRTESLR	TGAFSIGLLQR	ENYLHR	KLQAGVIVAVGTPGR	GVAINFVTEK
LmjF31.0010	5-methyltetrahydropteroyltriglutamate--homocyst ei nemethyltransferase, putative	25	VDKETYESQLK	LPLWPTTTIGSFPQTSEVR	KALESYWR	EWLAFAVQK	VIQVDEPGLR	LVPVYAEILKR	VAGLTAADACR	AALQNMVAAATELRR	GDLTEAALR	QLWVNPDCGLK	EGLPLQR	SDLLDAYHLLASLR	ATQHLPVR	APTGAPAAAAEMTK	VIQVDEPGLREGLPLQR	QSVTEQLALAIRDEVCDLER	AALQNMVAAATELR	TIASMDADVISIEASR	LDPFPQR	SKWEAYLDWASR	ETYESQLK	GRAPTGAPAAAAEMTK	SAYQETYR	ALESYWR	LVPVYAEILK
LmjF10.0290	isocitrate dehydrogenase [NADP], mitochondrial precursor, putative	24	CATITPDEAR	LDGNSDLVK	IIWSFIK	LQLVHTPADGSAPTTLDVYDFK	LILPYVDVPINYFDLSVTNR	GEGGFVWACK	HAFGDQYK	ETSTNSVASIYAWTR	DLALCVYGSSGVK	ESIEGFAK	TIEAEAAHGTVTR	NILGGTVFR	NILGGTVFREPIIVSNIPR	GKLDGNSDLVK	FSETLER	NEVVDMDGDEMTR	EPIIVSNIPR	IVPQWHNPIVVGR	GEGVGLAMYNTK	YPLVLTTK	LIDDQVAQMIK	DLALCVYGSSGVKR	YDGMFLQTFQR	SCFQYALMR
LmjF17.0080	elongation factor 1-alpha	24	VHMNLVVVGHVDAGK	FEKEAAEIGK	GPTLLDALDMLEPPVRPVDKPLR	LPLQDVYK	SVFTIIDAPGHR	YAWVLDKLK	STATGHLIYK	FAEIESK	TIEKFEK	NMITGTSQADAAILMIDSTHGGFEAGISK	IGGIGTVPVGRVETGIMKPGDVVTFAPANVTTEVK	SVFTIIDAPGHRDFIK	QTVAVGIIK	GITIDIALWK	QMVVCCNK	IGGIGTVPVGR	VGYNPEK	TVTYAQSRYDEISK	EHALLAFTLGVK	VETGIMKPGDVVTFAPANVTTEVK	YAWVLDK	SDNMPWYK	SIEMHHEQLAEAQPGDNVGFNVK	MDDKTVTYAQSR
LmjF27.1310	arginyl-tRNA synthetase, putative	24	LGATIEER	EMHVGHLR	LCLVELTR	LLEFCQHDVAR	VIYCTDLGQYEHFR	VLVDFSAPNIAK	STIIGESISR	FQTVILK	LKDLMDEAVER	LQALEEDSIQAWK	FSFPLMVVK	LSNIIGIGAIK	LGATIEERGESFYNPLIPK	SDGGYTYDTTDVTATYHR	GESFYNPLIPK	LASQHLALVSR	SLAILK	VLSQQQQPIK	SLALCALR	GFINVSIR	TGDYAFSYDK	DLMDEAVER	VLDDPLQNSR	TLELLNIETAERI
LmjF33.0792	beta-tubulin	24	INVYFDESAGGR	VGEQFTGMFRR	FPGQLNSDLRK	VGEQFTGMFR	IMMTFSVIPSPR	GHYTEGAELIDSVLDVCRK	GSQQYRGLSVAELTQQMFDAK	NMMQAADPR	INVYFDESAGGRYVPR	NSSYFIEWIPNNIK	FPGQLNSDLR	RVGEQFTGMFR	LHFFMMGFAPLTSR	AVLMDLEPGTMDSVR	FWEVIADEHGVDPTGSYQGDSDLQLER	KLAVNLVPFPR	AGPYGQLFRPDNFIFGQSGAGNNWAK	LAVNLVPFPR	GHYTEGAELIDSVLDVCR	EVDEQMLNVQNK	EIVSCQAGQCGNQIGSK	LREEYPDR	YLTASALFR	GLSVAELTQQMFDAK
LmjF33.2390	heat shock protein, putative	24	GLLPDWLR	VNTVEALWMK	ALSDFISK	ELVSNASDALEK	GAVDSESIPLNVSR	DTGIGMTR	ELVSNASDALEKR	YNLHFNPQHPLIR	DSPAVLADHEAAQMR	FIQEYGPFLK	QLNDVQVK	DKNDVTNEEHIDFYK	SDIDYPYVSLDNYR	EELTANLGTIAGSGSK	ALSDFISKR	FISGSYDSPMFR	WLEEESKR	LNTIMSR	GYLWESEGTGTFK	LSTILTK	IVLDVKDTELSFCTPQVVER	RLSTILTK	IVLDVK	LHYSIDAPMSVR
LmjF33.2540	carboxypeptidase, putative,metallo-peptidase, Clan MA(E), Family M32	24	EHITQPVCNAR	LTTHAHSVWR	LETIFTK	FGFITAPEVK	LPEFFEAQPAFSQDNMR	KLETIFTK	SATALPAEFVGR	SLIESATK	DLMEGKMEVEDVPR	ELGDDKVDECLR	MEVEDVPR	IWHFDTDAGR	ATGETLNPEYLR	GEAMAMLSELR	YEIERDLMEGK	SWLPQLLK	LTTNYIEDTFVQSLYGVIHESGHGK	FLPVLR	LDEVYANVK	DLVALAR	VDADEVCYPLHVILR	IWDHGCLYETDDLMTR	FPQDKQEALCK	SATALPAEFVGRK
LmjF36.1370	Transitional endoplasmic reticulum ATPase, putative,valosin-containing protein homolog	24	IHLGDTIR	RYDMFK	YGMSPPK	AAAPCVLFFDELDSVAK	MEELNIFR	SVSDADIR	LADDIDLEK	GDTVLVK	GILLYGPPGSGK	ELQELVQYPVEYPWK	QLNQIR	EIQLEELKK	KGDSFVCR	DVFDKAR	GDSFVCR	MAGESESNLR	VINQILTEMDGMNVK	NIGIKPPR	LDQLIYIPLPDK	AIATECQANFISIK	ELDIGVPDETGR	ELDIGVPDETGRLEIIR	RMEELNIFR	LIVEEPYNDDNSVVSLNPK
LmjF03.0200	delta-1-pyrroline-5-carboxylate dehydrogenase, putative	23	YIEIAK	AAHLLSTK	WNIHFAEELYAQQPR	ECPIMIGGKPYTSSNIIK	LETYHNFPR	AAIFYK	GYFVEPTIIETK	EVCELVDSTTK	EADKYLR	ESFDVTPTISYPHQLPDVYTL	LSGSNDKPGAGQFVTR	AVEAAVEASK	YAAGNYYVNDK	VFTEINKNVFSR	CTGAVVGQQPFGGSR	AVTMLGQSK	GYFVEPTIIETKDPR	KAVEAAVEASK	VFTEINK	LAAVVFTGSTR	YGLTGAVFSR	GAFEFQGQK	KYIEIAK
LmjF24.2110	hypothetical protein, conserved	23	AMNMPAMSR	LFEVQLQHSGSASDYR	LGNRNEAAFQDVGIEYYR	LIVNNNIDPTK	NEAAFQDVGIEYYR	HFMNLEEYTK	ALENPVNLDK	FIDLLEK	DAFPATGK	MEFVIDR	WTGNSWDKVSSVVGQSFR	IGFLGLGTESSSDNSAGAIIVK	AQYEALHTGAEKNDLAK	KFIDLLEK	VDLEQWCK	ELDVNPHYFQQIESGGEPK	FIDLLEKK	HCEVPEFK	WTGNSWDK	ALENPVNLDKAQYEALHTGAEK	AQYEALHTGAEK	KMEFVIDR	VSSVVGQSFR
LmjF25.1170	ATPase beta subunit, putative	23	GHGGFSVFAGVGER	TREGTDLYLEMMQSK	CVLVYGQMNEPPGAR	CIAMQTTDLLK	VAQSALTMAEYFR	GSITSVQAVYVPADDITDPAPATTFSHLDATTVLDR	FTQANSEVSALLGR	IGLFGGAGVGK	TVIIMELINNVAK	IPAAVGYQPTLAEDLGMLQER	MAIHAEAPK	IFNVLGDAIDQR	IMDPDVIDVDHYNVAQDIVQMLTK	SKVVSTGGNISVPVGR	IFNVLGDAIDQRGPVGEK	VVSTGGNISVPVGR	VIDLKGESK	LADQAAEDTILTTGIK	AVAESGIYPAVNPLECASR	VIDLILPYCK	AMAEEAAAMEK	EGTDLYLEMMQSK	DVEGQNVLLFIDNIFR
LmjF26.1240	heat shock protein 70-related protein	23	NQVAMNPSNTVFDAK	LVDYFATELK	NQVAMNPSNTVFDAKR	IINEPTAAAIAYGMDR	TTPSYVAFTETER	LIEGIAHPILSEFYK	LIEGIAHPILSEFYKK	EAITIQNDTGR	SINPDEAVAYGAAVQAHILAGGHSSK	NEQVDIIANDQGNR	ATLDDPDVQNGITQGDR	DAGSIAGLNVLR	EQIESMVR	DAVITVPAYFNDSQR	ATAGDTHLGGEDFDNR	IQQIVSQFFGGK	TFFPEEISAMVLQK	MKETAEAYLGTTVK	EATKEEYMEQTK	ETAEAYLGTTVK	LSKEQIESMVR	KFDDPDLQSDMK	NTLENYTFSMR
LmjF29.0760	lipophosphoglycan biosynthetic protein, putative,heat shock protein 90, putative,glucose regulated protein 94, putative	22	LINLAK	FWELYGK	EKYDSFFTHLR	GTPIAFQAEVSK	VFITDEFR	GIVDSNDLPLNVSR	GDGQYFLYPDPR	YDSFFTHLR	HPLVDEMFKR	DGEAPTMDLR	VLEVNYR	SDDSDEQYVWESK	VFITDEFRDLLPR	ISFDKEK	SELILR	ELISNGSDALDK	EGVQFEESDAR	SESEYISLQTYVDR	RVFITDEFR	LGVMLDSNNR	GIYYLSGDSVAR	DGGVGMTKEELAK
LmjF29.1750	paraflagellar rod protein 1D, putative	22	VVSFTQLIDNSIAK	TNQDLAALR	VENAQFLEIAAQHK	CTGLVEELVSEGCAGVK	IQDLER	VLQDLR	WNLMEAYDLAK	LAHIQLEFCVETFDPNAKK	LEEIDR	KLLELTVYNCDLAMR	SQLDATQLAQVPTR	KVLQDLR	LIELLK	GAHEKGEELLASVEVGTK	RLEEIDR	TNEIQNVAMHDGEMQVAEEQMWTK	LIELLKDK	QLQNLGTDRFDEVK	SQLDATQLAQVPTRTVK	MLYLTLGSLIYKK	QGVEEELAMLK	TACLENEELVQELHISDWSETQR
LmjF08.1110	stress-induced protein sti1	21	LGAFNDALKDAEK	AVEEAYIDPEIAK	RYDDAIAAYEK	GNEEFSAGR	CIELKPDFVK	LYLSK	LSLLMLQPDYVK	INKLISAGIIR	IQEMASGQSADGDEAAR	AIQLDEQNSVLYSNR	LYMEDQR	YDDAIAAYEK	VFTPEAFRK	YKDALDDADK	YVEAVNYFSK	ALVEWR	SACFAAMQK	LGAFNDALK	LISAGIIR	KYEAAIDLYK	IQEMASGQSADGDEAARR
LmjF11.1000	pyruvate phosphate dikinase, putative	21	LGVSAEKVR	WCQDVK	EMILADTR	AMAGNPVVIR	TIQAALK	GGMTSHAAVVAR	AASLEGDFK	EFGAEGVGLCR	SGAAASMPGMMDTVLNLGLNR	FVYDSYR	LETSPEDLAGMNAAQGILTAR	GLAASPGAAVGQVVFDAESAK	SATGVAFSR	VAIDMHQEGR	DDAGQFLR	LLPIQR	TIEFCHR	HVYYFGGSK	NTVEAWVK	GDFIGLFR	ITKEEAVLR
LmjF13.1220	40S ribosomal protein S4, putative	21	KCVDLIK	DGKYPAGFMDVVEIPK	YPDPHTSIGDTIVYNVK	IGEIVK	DASGAEFATR	LRECLPLLVIIR	YPAGFMDVVEIPK	DWMLSK	VVNLYTATGR	QGLVHVDNHPR	AANIFVIGK	EGEMILR	VECHPGAFNIAHLK	CVDLIK	YALNAR	LIAAEAR	LMYDVK	VPVAVTHDGHR	MNVIQER	MNVIQEREER	AVIVTGGANR
LmjF18.1370	heat shock protein, putative	21	AIGDAAYNR	YGGVDIVTNEVSKR	HFYPEQVLAMMLQR	LLGAADSYPK	NELESYILDFRPR	SYVNEAATTDPR	FIGEQGLDR	GPSFTLNASESTAR	IYAFYDYENEGVK	DFVITVPCYYTAEQR	AWVDQQVAAMLAAPK	EHITEEELKEAAATAEQAK	GCAIVAAMLSPK	FPCSSAPK	YNVDVSQNKR	VSELPTYPILLGYHAENPR	SPSSVPFLPQVNK	YGGVDIVTNEVSK	LVEEVLGR	RLVEEVLGR	ICIQPDGVVELEK
LmjF35.3100	ATP-dependent RNA helicase, putative	21	ILNLAK	ELAVQIFDEVRK	NYDSGYGGGGYR	EGISSTTIHGDRR	YYDAEEEGGGGYR	NITQTIEHVPDNEKMDR	FEQDILVACPGR	EGISSTTIHGDR	FLILDEADR	GIATAFYNR	RLALDLHK	ELAVQIFDEVR	VTPILVATDVASR	SYPIALVLAPTR	DGAVEGGDVNTFR	RGGGVDDGGF	RYYDAEEEGGGGYR	EAALEDFKQK	NITQTIEHVPDNEK	YYLLTVGR	YFSEHGQEIPK
LmjF36.2020	chaperonin Hsp60, mitochondrial precursor	21	EGMLEDIAVFTGAK	IAANAGKEGAVIVEK	VGRDGVITAQDGK	GFLSPYFVTDAK	TNDLAGDGTTTSAVLVDSIFGEGLK	CIAQGTNPIDMK	AAVQEGIVAGGGTALLR	EGAVIVEK	LKVCCVK	VVDAVCSTR	TGVTIVR	APGFGDTK	DGVITAQDGK	LSGGVAVIK	YVNMFEAGIIDPTR	GRNVIIEQAYGAPK	NVIIEQAYGAPK	TMATELEVVEGMK	DRIEQEAVEYNR	IEQEAVEYNR	AVAAVATTLGPK
LmjF36.5620	isoleucyl-tRNA synthetase, putative	21	VKGAQLVGEK	TYWVPDFVK	QVVIVHPDQQYIDDVR	QLEELSGVTGITDIHR	HYWLAEAR	MYMISSPVVR	FVGDLSNWYVR	VVIDTYGADALR	QDQELIDSWR	FSNWLAEAR	SDTPLIYK	DQINQTLR	DWNVSR	NVAVSGLVLAEDGKK	LIECNDKTYWVPDFVK	DILLPLFNAAK	FAYQTNHHVIR	ELTIEDVK	MMNIVDLVR	ASIVHSYPFCWR	AVESWFVNVEAFR
LmjF14.1160	enolase	20	HIDEPLPILMEAIEK	YGQDAVNVGDEGGFAPPIK	AGVPLYR	LNQLLR	SAVPSGASTGVHEACELR	YCGAGCTQAVK	SKYGQDAVNVGDEGGFAPPIK	SACNSLLLK	FAICMDCAASEAYDAER	MMCELDGTK	SGETEDTYIADLSVGLGTGQIK	LPVPCFNVINGGK	IEEEIGSTATYGYPGWA	NVNEILAPALVGK	INQIGTISESIAAAK	NPEPTYVSAAELQATYER	MGSEVYHALK	MYNLTFK	LGANAILGCSMAISK	FAICMDCAASEAYDAERK
LmjF16.1425	paraflagellar rod protein 2C	20	TGEELAELR	TACLSNEEFIQDLHVSDWSETQK	LGTERFEEVK	IIGQTEDENKSFDR	IQELER	TVSLTGTIDNGVVK	AQLLEHLVELVADK	AEEELRQSQLDASDLAK	ADLEDAEALKR	KIQELER	TLGQLVYK	SEQLIAENVERQEEAWR	WALTEAYDVQK	VPVPVLK	AFQETAALK	SEQLIAENVER	AQVEEELEMLKDK	LQVHQEYLEAFR	HDKTGEELAELR	VCGLEMSVR
LmjF32.3130	ribosomal protein l3, putative	20	NQWFGPLK	VACIGAWHPAR	WGVACLPR	VIAHTQLR	VDSVFQQSEACDVCSVTK	QSAQLAFSR	NDYVMLK	SLLEKEVR	TITPMGGFVGYGTVR	VMYTVAR	HGHLGFLPR	QTPVGLK	TIGTVWAHHTSVEFR	AGMTHIVR	SVAVEPNQATTTYDLTAK	KVACIGAWHPAR	DDATQKPHLTSFMVFK	TLNAFAK	KIYQIGR	IYQIGR
LmjF35.1180	NADH-dependent fumarate reductase, putative	20	LGLFQK	ACGGLIIER	TLLESYEK	VVVADPKEMEK	KLNPCPLTGK	TLENHIVNNLSR	DTVTDYTTYTR	TVDETEPTSAKI	TGLALGQFIGIR	FVNELDLR	GAFDPAVGPLVR	AMLQDGGVSPVGK	GGNCDPCLVK	GSGGVLLNK	QYEELSSK	LGGNSLLECVVFGK	ATSGINAWGTR	FAYCVLNETAAK	TKYLGPEALR	YLGPEALR
LmjF35.1380	mitochondrial processing peptidase, beta subunit, putative,metallo-peptidase, Clan ME, Family M16	20	YEPIAYAGTAR	TFSSLDHSTPTNTHFNEK	RVPLTEMYDR	MLHDNELAQAK	ARPASNHATSAAFR	IDDTTASNVQEVLQHYFYGR	VVVVGSGGVDHTVLEK	AQLLFNMDGSANSAK	AVEELGGQLEVSVGR	EQTYLYMK	SIETANPFLHSYK	DVGLCGMYVVGR	MEDADIVK	YVGGEYR	LATVGVWMDAGSR	VACEENPLSK	IPPTNVSTLGNGVR	LWNLR	SQHELGQHAMHR	SYFGDLPR
LmjF05.0500	ATPase alpha subunit	19	SPVNYNLLTGFK	ELIVGDR	FVALFNQK	SNQQILSK	LAADSVGGSQVQTVPMIR	LFTGGQRPAVNIGLSVSR	IGIILMDNITEVQSGQK	HCLCVYDDLSK	EAYPGDVFYLHSR	LLYIPVGAGVLGK	TSIAVSTIINQVR	AVDTMIPIGR	GILAEYR	VGSSAQNVAMK	QISLLLR	GILAEYRK	LYEYLLVNK	AAMLSPGK	VDAGAPNIVSR
LmjF05.0960	dipeptidyl-peptidase III, putative,metallo-peptidase, Clan M-, Family M49	19	APNPIVQITENAK	QAIGDLLVNLNVNK	IATDGRQAIGDLLVNLNVNK	VVAELRK	MYGALVAQGEK	VVAELR	YYSPNVTREDAAVANDFLASK	FCILQALAR	AEWEGFVAVVNK	DVGPTVETNIGFIESYRDPSGVR	LLSENSDGTFNFDEK	NVYLSNVVSAMTFK	AGLVGLEFYTPEK	AEWEGFVAVVNKEQSK	YYSPNVTR	EGVLITLDR	AQPYAENETEVR	EGVLITLDRER	EDAAVANDFLASK
LmjF31.2150	prostaglandin f2-alpha synthase	19	NEESVGAGLR	HIDTAAIYKNEESVGAGLR	LGVDYIDLYLIHWPR	TAAQVILR	QIKVEAWSPLGQGK	YLDSWR	VEAWSPLGQGK	EDVFITTK	AFEQLYK	HIDTAAIYK	WALCAGYR	LWNTEQGYESTLAAFEESRQK	LGVDYIDLYLIHWPRGK	WNIQK	YGPDPDEAQF	KYLDSWR	ASGVPREDVFITTK	LWNTEQGYESTLAAFEESR	NLITIPK
LmjF29.2510	6-phospho-1-fructokinase, putative	18	GALTIYEEAKR	RGENIAVFGVPK	HLESLNVER	GALTIYEEAK	LVCELAAAR	YNNYILVPIK	LVDIGFILK	LVDIGFILKK	VTAADLTVER	MVPSYQAPLSK	AAYAEAVSLNYGVGIVK	SITLTGIISYR	INILFTVGGDGTQR	TFGFQTAVEQAVNAVR	TIDNDLAFSHR	FGGTILGSSR	TAIELSR	YGYWGLSK
LmjF32.0950	hypothetical protein, conserved	18	GLALLDRR	DFVIDLVQQR	AASNPQALAR	TASGDFTPEEPYAYEAAELIR	VSLAGVR	GLALLDR	EGLATLPDR	FIDFGNTETVPVK	VVSPTLLIISVK	VVVLVEYAR	VYIPK	KGHIQDLINR	GPEYALVR	GSFQEELLSK	YYLSFLQR	AITLSYIQAPK	GVVDLVLGPSSLR	GQQLLSR
LmjF27.1300	hypothetical protein, conserved	17	NIQFER	FSIEVEIPTER	FINETCGTYNER	FEDEEHFR	AEEYYVLQSQVAGR	HLSDSIMR	IVSQLK	GVQAILFCDQK	YLLGSQGNNMK	NIQFERFEDEEHFR	NIVSSFHFVRPQEVR	FQYAVNELDANTHAAR	QALMDAIESR	LFAACNTK	MMALER	LLVTNEDYAK	HFNGVEPQFVYR
LmjF30.3130	valyl-tRNA synthetase, putative	17	MSIPNYETK	DVDPWVVAR	FGLLSYTQSGR	MTIPLYDR	YVLYHALGTDYVPSK	QQLVQDVLLHVVEK	ASYSLTNK	EFFPEGIPECGSDALR	ITPAHDPNDFESGKR	LWNVVR	LHEDGLVHR	VVGSLPK	GVEPYEYR	SVNLDIQR	KVDMGSLTHVAYK	GYVTMEPFK	IGLSLDWTR
LmjF36.1260	fructose-1,6-bisphosphate aldolase	17	FEPIGLSNTEEHR	IKTPYESELIATVK	RFEPIGLSNTEEHR	MNSMAQLGK	ALQSSALK	GLLAADESIGSCTK	FEPIGLSNTEEHRR	TPYESELIATVKK	GVVPGIK	FNAETLAR	RADDDASSSSLYVK	VSEHVWR	AFLHR	EVVAALQR	ADDDASSSSLYVK	VTIFQSQLPACNR	TPYESELIATVK
LmjF36.1630	clathrin heavy chain, putative	17	VAPIHVIR	TYLEAAQER	IASTANLGGVDDLFK	TNQFGDLIK	VLNLLLQR	VQLDNFLR	AWLNQR	LLEMNLK	ALYNALAK	ALLYSVENR	LLTVATSR	MHNAELALR	WLVVTGVAR	VIVQVATK	VIMNNFIR	AKNPDLVVEVTSAAER	VLYTVANNYAR
LmjF21.1090	t-complex protein 1, delta subunit, putative	16	ALHDSLCVIR	DAVTAQSLDFLAK	GSNSLMLEEAER	MIIDPK	AIKDAGVNVLLVQK	VLEDMSIK	IMVVTDIER	DAGVNVLLVQK	GETIISNDGATILSR	AVEELLNK	TVCFFLR	TVIEEGTPSGK	VISQNSDLLAPMAVDAVR	IDDIIMTR	MLVDLSK	IDIDDRDTLIK
LmjF26.0170	60S ribosomal protein L7, putative	16	HFVEGGDYGNR	LVTLRR	HFVEGGDYGNRDTLINR	ILQLLR	DTLINR	QAASHGNYYLEAKPK	ITDNQMIK	MNKPMENMLR	LAPPAGGMR	LRQIFNTVFVK	TAYLR	AVEPYIAYGYPSLATVR	QIFNTVFVK	KLVTLR	KILQLLR	RQAASHGNYYLEAKPK
LmjF30.0460	aspartyl-tRNA synthetase, putative	16	IINAPSEGGANVFK	QMVLQGDVPR	VEQPITSTSHSDIELK	FAYLAQSPQLYK	VCQYFR	IHTVTESLR	FTNSYDMFIR	VFEVGPVFR	LASLFPR	LEYFNR	TLPFTLEDASR	MAFMVLR	VNLDTR	MAPTDDINTTNEK	IHDPDLLLAR	IINAPSEGGANVFKLEYFNR
LmjF30.3240	glutamyl-tRNA synthetase, putative	16	KGDIVQLER	AKVSIDDPNK	YTVVSNTLK	VLISIPDGR	KASAADELAAK	GLAYCDK	YSQEVIGEEALSVVK	AVILTLNEYDNLLTK	KPTIEDFSR	YRDASVEENMR	DASVEENMR	SVNFMEWSK	MLADAYEGK	RPSADALPTEATIVLHPEGDVKK	LNMEYSVMSK	LVDTHVVDGWDDPRLPTVR
LmjF32.3270	chaperonin alpha subunit, putative	16	VLALNAALDATDLVAK	SLDVEHPAAR	TVNDFGDVIYPR	LLVDLAQLQDK	FTGLDLHNGTLR	GANYFMLEEMER	MLVDDVGDVLVTNDGATILK	ELDITKER	DVLLNVAR	ALNDALWAVAR	LGINITITDPSK	IDFDLR	ILNNDADLFAK	LVQGFAMNLSR	SSLGPIGLDK	IVVDAIMSVK
LmjF35.4130	poly(a) binding protein, putative	16	LYDYFVR	GFDDTVTSER	AGSPLDVSR	SGVNNILVK	ISFEREESAVDAVR	NLDPAVTDEK	IGPVTSVR	NLDPAVTDEKLR	GFDDTVTSERLEELFQR	LYSYIVR	IAEAQDVLNR	SLGYGYVNFQDPADAEK	LTAIGLACDEKGESR	SVDTYALK	QFTNLYVK	LEELFQR
LmjF36.6650	2,3-bisphosphoglycerate-independent phosphoglycerate mutase,2,3-bisphosphoglycerate-independentphosphoglyce ra temutase	16	VRQDGCDAAIASGGGR	SAEITEAAIEALK	YDADWSIVER	SGMYDVVR	VALQGASLVDDALK	EGSTLHLIGLLSDGGVHSR	AQVLGDAR	QDGCDAAIASGGGR	AHGTAVGLPTDADMGNSEVGHNALGAGR	YDGDLGIPNNFLVPPPK	GNVLPLTSHTLSPVPVFIGGAGLDPR	VHVLYDGR	YLLGAFTK	DVPDGSSFR	FGHVTYFWNGNR	SGEIYTGEGYR
LmjF17.1290	translation initiation factor, putative	15	DYEATEMAHK	FSADDSLVVVCK	VLHEVATSATHLFWAPR	YIIVQTPK	LSGISATNCEWDPTGR	IFDYTGNELFK	WSSLEEAR	NFLVATR	RIGELLGGEK	SAVLTTYR	HILIDGLPNNVTPDKR	IGELLGGEK	IFDYTGNELFKK	DISIINLR	GPTEYFLFHVAER
LmjF19.0160	aminopeptidase, putative,metallo-peptidase, Clan MG, Family M24	15	YATFPFAIR	YIIDGYR	AATWCNETLR	VAEHMVHDYDLEK	EGEVVAHFK	LGLNEMAK	LSLSLEK	ITVLISNK	VLIDATKPGAK	KIEPITGLKPQK	APALEPYTDEMLLATNK	LGDDTITAK	DARPCVFK	HGAVIPYPILFEK	VALDSNYSVK
LmjF21.0760	proteasome regulatory non-ATP-ase subunit 5, putative,19S proteasome regulatory subunit	15	LGDIVAELLALEK	ESFFNVGR	FNSIELIQER	EIEDLAECTAFAPATK	VNATTIPVLLR	FTIELATLHEAAGR	YFELMR	LAYVTENK	SVALLDK	IHVELEHAR	LLAVEVLR	TLHIETITNMPR	VAALSTISEK	QELLSNR	LEKLEALNQQIR
LmjF21.1552	RNA helicase, putative	15	EVPAIIVGTPGR	AFDTTHVK	IMVATDLFGR	SELANAIR	ELAYQIEQEFKR	TYTDGGIMKEVQER	RDVQEIFMK	WFVVDEFDR	DVQEIFMK	GLTIAFITTDEK	LRVYESCK	FPSQAVHSR	AMLGADILAQAK	DATEIYVDQR	GLTIAFITTDEKEIK
LmjF22.0300	hypothetical protein, conserved	15	SLDSLTSSAFR	VLSTVDVR	LIMAPSQR	KHWTEETQLYAEPLLQR	QVVFAVK	RLPLGEIK	EFAQLAR	LNDDRHVEAVAIIGR	QADGASANAVASLNNIK	LLHWLSLDREEDDEEQVQK	FLEFVGQHVAAVR	VVLLASR	VTAHLPINQDKGNLPLLEWYVK	HVEAVAIIGR	TITEAFAAK
LmjF32.3310	dihydrolipoamide dehydrogenase, putative	15	TIVATGSEPTELPFLPFDEK	ALTGGVEYLFK	FPFSANSR	ALTGGVEYLFKK	KTIVATGSEPTELPFLPFDEK	GGENVTMDVSAMQAQK	GEGSFVNPNTIK	RPHTTGLNAEAINLQMER	VGKFPFSANSR	AAQLGLK	AVGTEDGFVK	ALLHATHLYHDAHANFAQYGLR	VTYYKGEGSFVNPNTIK	GALGGTCLNVGCIPSK	LGAEVTVVEFASR
LmjF34.3670	vacuolar ATP synthase catalytic subunit a, putative	15	LAEMPADGGYPAYLSAR	AGLVTCIGGPKR	LASFYER	QWDFTPSVK	TVISQALSK	AGLVTCIGGPK	AVVSEILQR	YSNSDCVIYVGCGER	ITWNYIR	ARDQHAFESEQQMGSVK	NIVTFYEEAQR	HIAMMADSTSR	TCLVANTSNMPVAAR	QNEEIISSFNSLLQ	ESGNHPLLTGQR
LmjF35.0400	40S ribosomal protein S3a, putative	15	EVEEAVEAAPAAEK	VRFTVQEVQGR	CNPILPLR	KEWYDVVAPANFEK	NVLSDALVR	VFEANLADLNQSAGEEEAYR	VFEANLADLNQSAGEEEAYRK	MASLLR	IAADVLR	EAVSLLTR	LFVVAFTKPQANQQSR	EVEEAVEAAPAAEKAAE	TADGYTMR	FTVQEVQGR	EWYDVVAPANFEK
LmjF35.1410	threonyl-tRNA synthetase, putative	15	LGSDALWDQSESYLR	VYGISFPK	VSLPDGK	AENEVLQR	VPDGGSCTVYR	LFGYTEFK	AIESAMQELVK	NPMLTEWK	NELSGALTGLTR	YADFGVLHR	AILGSLER	IYNTLVEFLR	LSNSLPDKVIVAR	LEVSKEDALR	IDIVVEDALRR
LmjF36.0070	stress-inducible protein STI1 homolog	15	AVYYTNR	YQEAIDWYTK	GIAYEGMEK	LALEDYTK	AQSISPGVAGASQGILR	YDQAAEFYTR	RYQEAIDWYTK	AIELQTEPVKEK	QLGNSFFK	AIELDPNGEASGALYSNR	ALQLSPGNEEVMDK	AGSWQNLNNFEK	LRPDWLK	RGIAYEGMEK	DGKYDQAAEFYTR
LmjF36.5100	hypothetical protein, conserved	15	VAAESEVVAEAK	IVPPPPNPEANPLNR	ADESFMNLAISPSGNYVVR	TLMSSPQGIR	FTLEVAR	NLLTSLASR	GPEDTLLSEK	QAPSSLAEYK	GATETIVAPEVLSAMR	AVPGTPIEAYLR	YAAACLSIPR	ALCDAIAR	TRDELLEAITK	LFSHLMR	HLCGQLTDYATGK
LmjF02.0710	ATP-dependent Clp protease subunit, heat shock protein 78 (HSP78), putative,serine peptidase, putative	14	TIGATTLEEYR	GDVPDTLSGIR	SDRPTGSFLFLGPTGVGK	QAEDGKLDPVIGR	VAEAILR	YNVIPILQDR	AVASELFDDAK	NNPVLIGEPGVGK	WTNIPVTK	AVVVAAQLAGR	LDDIILFR	TKNNPVLIGEPGVGK	VTLSSRPAEIDALER	IDELQATQAK
LmjF04.0750	60S ribosomal protein L10, putative	14	NFDIGR	TKEAYVPQAFEALR	ANKDVFHMR	EAYVPQAFEALR	QIIVMSK	TEYEALR	AHPFHVLR	TEYEALRDAGK	IGQILLSMR	ATVDEFPVCIHVVSR	YWGFTNILR	GAFGKPNGVCAR	MLSCAGADR	ELEQIASEALEAAR
LmjF07.0500	60S ribosomal protein L7a, putative	14	NFGIGQDVPYAR	APLAVVTGLQEVTR	QWGGLQLSLR	WPTFVTMQR	LGDAIGR	RQWGGLQLSLR	KPAVASHFAARPK	IPYAIVK	NAGVDAAAIIQ	VPPALNQFTK	KTATCVALTDVNAEDEATLK	LKVPPALNQFTK	ANKIPYAIVK	TATCVALTDVNAEDEATLK
LmjF12.0670	cytochrome c oxidase subunit iv	14	IFDEEHVQAEMK	VENTLIAR	TEEETSFAK	AQQLLR	SCKDLQQLEDWSR	LTAWLPEK	YHIVYFDDFQTVAANDATAR	YHIVYFDDFQTVAANDATARK	DLQQLEDWSR	AGTGPDAEKVENTLIAR	EMLEIVESVQK	LNTNLNR	ANELAEDNRLDILPGGSPNSLR	WNLNTELHPADR
LmjF15.0230	lysyl-tRNA synthetase, putative	14	FELFVNKK	VYEIGK	QYTIPQYR	TFIQR	YLDFIVNRDNIK	KYAPLLTEPDTSLDETVTIAGR	DKTVEPSYFESR	TVEPSYFESR	IAPELYLK	ELVVGGMDR	ELANAYTELNNPIVQR	LHIIPELEKR	LHIIPELEK	YLDFIVNR
LmjF15.1440	glutaminyl-tRNA synthetase, putative	14	LNVTGSLLSK	FCELVGITR	GFDDPR	INVLVR	ALTFTDTFYVDR	YAEGEATLR	LYNALLKDDR	LLTLAGMR	AAIDPEFLK	AYVDHSTPDELK	SVEENLLLFK	DFIAYR	AYVDHSTPDELKQQR	SMNLNFGSAR
LmjF22.1540	alanyl-tRNA synthetase, putative	14	LVAASDSVFEVK	TFIDAYQLEELKTR	GSLVTDEMLR	ALFLGTADPNTDFGR	TFIDAYQLEELK	AVIISEEALMK	EEVPLEAASK	VLGEKPDNFTEVQQK	HIDTGMGLER	LSNEDLVR	ALSVLNK	VISGSEAFVLHDR	FDFSYNTK	TWEMGLK
LmjF23.1220	t-complex protein 1, gamma subunit, putative	14	TAIEAASMILR	AGLFEIK	GFTQALSDALAAVEK	VVQVNPITGVK	HMLELAR	AGITCIR	AGLFEIKK	NIILEPR	DTLNEMER	EIDVVHPAAK	ILTSNCGANVIR	IATSIDPENKEQLEDVVR	VEELTQEHIGK	ILLLDCPLEYK
LmjF26.1570	thimet oligopeptidase, putative,metallo-peptidase, Clan MA(E), Family M3	14	CAALFPK	YSHACCHSVVPPVLLK	VLKDIIEK	MDYPTYFAVMK	MATFAGTR	VVELETFSIDNFESNR	GVPESVLSALQR	EPNNEAFLR	VFALDLFEYIR	FLGREPNNEAFLR	QAMAQAFTNR	QLYSALK	GMELPEEEFQK	HQLAVILGYPSFAHLYISDK
LmjF27.1805	glycosomal phosphoenolpyruvate carboxykinase, putative	14	VPAQLLDPRK	TTLSADPNR	GALCVLSYAK	VWLLNTGYAGGR	AMDFLNSR	DHLFIVDCFAGHDERYR	NLTAPELVQWALK	FGAVAENCTLDK	DHLFIVDCFAGHDER	GVFNIEGGCYAK	YVETAHL	LSEESFAK	MLIGDDEHVWTDR	VPAQLLDPR
LmjF29.0870	hypothetical protein, conserved	14	APLATLKPVLADSVATQNVIR	TKGEGLAGTTAVVAR	AFYDSEEK	SVALAEMNR	FAIGIR	AFYDSEEKLHALLK	KVNASALNSIAEK	GLGLITNADKDLK	AHLYLLSR	SHNELLDMK	IQEYIK	KIQEYIK	EAALGVSGGATEAEVSDLR	APLATLKPVLADSVATQNVIRR
LmjF29.2200	GTP-binding protein, putative	14	DLTDDYIR	QLDPEGVR	AQNALNSVR	AITLLMITR	SSVLESIVGK	HGFVGVVCR	TVGVLTK	IDLMDK	HPMMDELAQR	LEEPCIK	ALLSEPPGIATQR	FYDFNEIQNEITRR	KLNFLLLEHIK	SSVLESIVGKDFLPR
LmjF34.3500	ruvb-like 1 DNA helicase, putative	14	EVYEGEVTELR	GLGLNPDGTTK	ISEAALTK	ALLFAGPPGTGK	LDAAIYESLEK	EAAGIAVELIR	ALESTLAPVVIFATNR	AEETDNPLGGYGK	APHGMPTDLLDR	TALALGIAK	SDAYIGDHDLEADEYVPIPK	SISHVIITLK	LGIIGESTSLR	HIADGFVGQEK
LmjF09.0100	hypothetical protein, conserved,calmodulin-like protein containing EF hand domain	13	EQDLGAIR	MIDVDDFK	AHQAAEQAALEADQAKER	AVASTSNALAPYTGGR	AHQAAEQAALEADQAK	SLENAEADVADAQSAVK	DLQDLAR	TLIEQELR	SYAAGASSTALVPR	AAALVSDADAADDKVR	NVVAADQVLR	VVFSEFDNK	ERDAAMEADAIAR
LmjF12.0250	cysteinyl-tRNA synthetase, putative	13	SYDEFIGK	SPNDFALWK	IFGVVEGSDDVGLQK	QALDELGVTAR	LLVDFK	NFITIR	SGHSVSDQQIFEDHAR	AYLTFDIIR	AFFEDMQR	LLEVQLK	VTEYVPQVVEFVQK	LGIREPDIVTR	FIEVVNTLVR
LmjF14.1360	myo-inositol-1-phosphate synthase	13	VFVGGDDFK	RNESELAPSTLYAMAAVLEK	YTPEVIESLYDYATTR	YIPYVGDSKR	ANNVLDTCDRWEAVEQVR	KLCPLPAIFDIDFVAANQK	SNVVDDMIK	VIVLWTANTER	APAVPEGTPVVNALNR	DMDEVFVPLK	WEAVEQVR	NTDGTVSVEPTK	NESELAPSTLYAMAAVLEK
LmjF21.0800	hypothetical protein, conserved	13	VNDIGSSQGEAIR	VIQEQINFLIGNTDVR	VPGIVAAINR	LVPVVSFITR	RIPSVEFVK	LEISTTR	SVLEYILR	TLMALDTIAR	SMTNLLER	VSVAGVLR	LTTDLIR	LSTVIGVLSDLTEAAPER	FLFDVAR
LmjF21.1770	ATP synthase F1 subunit gamma protein, putative	13	GIESLSK	FYSIVK	QSSITSSLIEIISAMTSLEGNAAK	EDLADASSTENQK	AFSKPGQLVGDSPQAK	QCYYNIPSYEK	VHVIFHR	WREDLADASSTENQK	GSCGALNSNVVK	LVAVEGQLSNISTLQQK	AYLMPLGK	TNFWEGAR	EKLEGYNR
LmjF23.0690	3-ketoacyl-coa thiolase-like protein	13	LFIDK	YIAEHNHFTMEDTAR	QVMEVYR	VGGDYLAR	FLGNETYKEYLR	KLDDFTFPCLFAK	FLGNETYK	IPVNTGGGLLSFGHPVGATGIK	LFIDKK	MTDCSQVSDGGAGVVLANEEGLKK	GQCGAYQMK	MGLSPNDSR	TAVSAVLQNI
LmjF27.1870	trypanothione synthetase, putative	13	GSGFAVER	MAWANSGATGR	NFLPTESK	FDFAFNNETGEVK	FDDNGHVVDSDGVR	AEYELTDELRK	WAESVGLDK	RNFLPTESK	ANWLDMNNPAER	AEYELTDELR	YQCVEFAR	LFAIPEEFWPR	YQQTYISGR
LmjF28.2740	activated protein kinase c receptor (LACK),guanine nucleotide-binding protein beta subunit-like protein	13	DNLIRVWSISDAE	DGAALLWDLSTGEQLFK	GWVTSLACPQQAGSYIK	INVESPINQIAFSPNR	VWNVNGGK	FWMCVATER	DVLAVAFSPDDR	SLSVYDLESK	MWDLR	DVLAVAFSPDDRLIVSAGR	LIVSAGR	VWSISDAE	DGTAISWK
LmjF30.2600	c-1-tetrahydrofolate synthase, cytoplasmic, putative	13	GGAGAVGLAQALIR	TFTPIMQK	TQDDAALYR	GAPTGFTVPIR	FSTDTEAELALVK	FGVPVVVALNR	LGAIQVAK	TSGLKPDAAVLVATVR	SLTEEERVCFAR	FFNIK	DIEIGMGK	RLTDELK	TQYSFSHNPELR
LmjF36.2950	succinyl-CoA ligase [GDP-forming] beta-chain, putative	13	HMLGNTLVTK	GQLVNTLYVTEAVAGIK	TIEEVEAACAK	NSGLVIHPVEDFDSAAR	VNVAEGVDHDAAVAYAK	NSGLVIHPVEDFDSAARK	GIFALEDQTQIDSK	SQILAGGR	ALNTTIPIVVR	IITGDSNVK	ALYNIGK	GQLVNTLYVTEAVAGIKR	LSFDDNAAFR
LmjF08.1100	hypothetical protein, conserved	12	EIEALLGGAQK	HLEGQLGVWR	LALMER	EVLALQAR	RLDDLVDLLER	WVVYTPEDEVK	LLKEVLALQAR	LDDLVDLLER	IAIEMIRR	IAIEMIR	YKGEAPASYTR	RLLPVR
LmjF15.0950	40S ribosomal protein S3, putative	12	IMLPGDSTGRNGPSEPLPDVITVIEPK	AAMGIIR	IMLPGDSTGR	TEIVIK	ELAEEGFSGVSYHVTTLR	GLSAMAQVESLR	FKLLSNLQVR	NGPSEPLPDVITVIEPK	LLSNLQVR	DGYMIK	ELTACIQQR	LQLYVER
LmjF19.0200	ADP,ATP carrier protein 1, mitochondrial precursor, putative,ADP/ATP translocase 1, putative	12	GFCVSCVGIVAYR	TFKTDGLVGLYR	GVAGALVLSGVDAIKPYYISAR	TEGLYALWR	TDGLVGLYR	YFPTQALNFAFK	NEGAASLFR	LLVQNQGEMIK	LGFWEEFMISGVAAGAAK	QGTLDRPYSGVMNCLTR	GNLSNVIR	GAGANILR
LmjF23.0040	peroxidoxin,tryparedoxin peroxidase	12	SMEIAR	LNTQVVAVSCDSVYSHLAWVNTPR	KGGLGEMHIPVLADK	GLFIIDK	EAAPQFSGQAVVNGAIK	DYGVLIEESGIALR	HSTINDLPVGR	VLEAFQYADENGDAIPCGWKPGQPTLDTTK	NVDEALR	GGLGEMHIPVLADK	HADFEKLNTQVVAVSCDSVYSHLAWVNTPR	GLFIIDKK
LmjF23.0560	kinesin, putative	12	VRDLLDPALR	TTMVATLSPLVK	ESAAINTSLLALR	VSNDIFIILK	LADMIK	NLVTLVK	EALKAEEALTDEK	NYADTLATLQWSSR	MLEMLR	DVYNLIAK	VIDNLTER	RVIDNLTER
LmjF25.1710	pyruvate dehydrogenase E1 beta subunit, putative	12	HTILSSIK	VIAPYNCEDAR	EGKDITLIGFSR	CPIVFR	LAAEGVQAEVINLR	SLYMSGGQMK	DITLIGFSR	VSCADCPTPYSK	HTILSSIKK	DAIHSALDEELAR	DAIHSALDEELAREEK	NFVIPFGK
LmjF25.2020	hypothetical protein, conserved	12	SYTYLCNEVLAAQGK	VPTVAQQTQGEVIR	LSDGIR	QLSADGYNVILEGR	DNEDAEKLSDGIR	VADVQNTLLK	GIVSGKPDVSPVNK	LNVVGLSAQEVTDK	NGNVIILQGLSGTGK	SEGEDILKR	ALEMLDDSASDEEVSK	LKDALPK
LmjF27.1260	T-complex protein 1, beta subunit, putative	12	SLFMDNPAAK	HILDEAER	SIHDAVCVISETVK	VNVESVSQLAEVEASEK	LFYEDLIR	IITVESDHFAK	GEACTIVLR	IGIGQPR	DSYLEPGFLLDKK	SIHDAVCVISETVKETR	LCVDAVLR	LLDQSIHPQTIIEGYR
LmjF32.0880	60S ribosomal protein L18a, putative	12	NPEPTVYK	FEVFAPNFVVAK	YHNIEVLNVK	TGAVSQAYHDLASR	HLSIAQYHAPNLSFPLLQR	NPEPTVYKFEVFAPNFVVAK	HLSIAQYHAPNLSFPLLQRR	HYQVVGR	ATHGDVLSCK	NYLVDIAYYSQR	AIFVKK	ARYHNIEVLNVK
LmjF35.0070	prohibitin, putative	12	DLQTVNMAVR	EYTNAVEAK	IGVMLAER	QAAILLAQGEAEAATLVGNAVK	AVIAQFNASDLLIK	YYLDSDSLYVNVK	NPAFLELR	FRVEQAEQEK	NKPIEVPTASGSR	QVAQQMAER	RNPAFLELR	FNCITGLYNR
LmjF35.3060	ubiquitin-activating enzyme E1, putative	12	LITEVVTLR	IRYETPEGQTPGALR	ILDLQAAFPR	GFQQLLQNLR	WMQEYR	AENYGIPTQDR	NLALAGIHTIR	SLIDKNVGPLK	IPVTPATTVK	ASEAGGTLPAPFWQNR	TIGTYGLETMAK	YDHIISIFGK
LmjF36.1600	proteasome alpha 1 subunit, putative	12	DTPFTIFEEESAR	YLDGFK	ALASATSEGVELNVK	DFVVLAALK	RPFGVGLLLAGYDR	NEYDSDITTWSPTGR	DFVVLAALKR	QGPHLYQTVPSGDVYDYK	SPVAELSSYQEK	NTTIAIVGK	GRDFVVLAALK	RYLDGFK
LmjF36.2030	chaperonin Hsp60, mitochondrial precursor	12	KIQSIHSLLPALNHVVR	DRIEDALCSTR	VGGGSEVEVNEKK	IEDALCSTR	AVEVILK	ERVELLR	VGGGSEVEVNEK	AQKAELEDALVLMSAK	ELIKNETSDYNR	AELEDALVLMSAK	IQSIHSLLPALNHVVR	GYVSPYFVTDAK
LmjF36.3470	2-oxoglutarate dehydrogenase E1 component, putative	12	ALVIFFSK	QLHELLTER	LDLAYFGFSDKDLDR	SVVIDLVCYR	SQIELK	IGFELVHLTDGDAKR	VFEFAAEYR	SITAAPSTGYK	YGSYQEAAAQVNYAEYLKK	AMQVSLGEK	IGFELVHLTDGDAK	GVKDVALVR
LmjF36.6910	chaperonin, putative,T-complex protein 1 (theta subunit), putative	12	GATQNVLDDVER	SFNVDNVR	EQVVDAIR	LDGESILSTK	YASSFEVVAR	LSTIVVR	LFVTHDAATILR	VAVYSCAVDVPSLETK	GFVIGR	GTALIENADDLIQYSR	AIDDGVNVFK	VVKLDGESILSTK
LmjF01.0410	ribosomal protein S7, putative	11	KTVLVVFYPLR	TSTAVFENILNDMIYPSDVVGRR	TVLVVFYPLR	TLRQELPR	VFLDAR	FLMLVR	VSFGFMWNPK	ALTSELEKR	GKPSDLEESVAK	ALTSELEK	AVAYVYK
LmjF03.0690	hypothetical protein, conserved	11	LLSNISGLTR	LEDAEAAYR	QTEEFAQYK	ELLDIVDNR	GENVAEEDLK	VVVYVAPNR	MMEILFR	SALSDPAVIELWSGR	GNVQVDPITQLR	LYVNPLFFAGR	LMTSSMTVIK
LmjF07.0340	ATP-dependent DEAD/H RNA helicase, putative	11	VTYLTLDEADR	ELAVQIETETR	AILVATDVAAR	VLVFVK	IDWDAVQK	NLAASFQK	DIVGVAK	MEEILR	LIDLLETNCTNLLR	DYVLDR	SEEEIATWLR
LmjF11.0100	seryl-tRNA synthetase, putative	11	LAAEQEAERDR	YARPEIVDDIIEIDKR	DTLGIFR	TFGDVTR	GYEPFYPPFFLNK	VINICSGALNNAAAK	DPEMADIVR	YAGVSSCFR	GLDIQLFR	TQFLTEASKK	LGLMDTSK
LmjF12.0530	glucose-6-phosphate isomerase	11	HFVALSTNTEK	TFTGNRPSNSILVNALTPR	AVLHVALR	NALMDYLK	IIPCDFIGCVQTQNR	SILPQLK	SHINDEIK	LQSLYEK	AMFDGQR	TFTTQETLTNAMSAR	SNRPIIVDGK
LmjF15.0200	60S ribosomal protein L13a, putative	11	ALNSLVAYEGIPPNVVR	IKYLQYLR	CEQLNIAGTEIR	YSDVVANLEK	APSDVFVR	HRPEIIVIDLK	HNVEVLK	LTNPTKGPFHHR	YLQYLR	SERPYTVLGNMCK	SMLPR
LmjF15.0280	ribonucleoprotein p18, mitochondrial precursor, putative	11	YYDEAGEVLVNMNVK	LMEAEFKR	NCPPDLETYNATLQK	ECVQSGQFR	ADGKEHPSTLAQQQSLFDIK	LMEAEFK	IYEAPSKQDKPVENESK	EHPSTLAQQQSLFDIK	RVPAELVQQNEANASK	EHPSTLAQQQSLFDIKIQ	VPAELVQQNEANASK
LmjF18.0700	hypothetical protein, conserved	11	FLALVTPATR	LLDDSVMEVR	LAMDPVVNTR	TVGSNLGGVCAVLTTEEAQR	SEDISPELLR	AYESLGR	YQNYLASIVK	SIVPLLTTFTQDAEPVVR	TSTYEPVAIILK	VGADDVLESALLDGIVK	VQFIVPAFQK
LmjF19.0060	40S ribosomal protein S2	11	IGEPHTIPMK	LNIVPVRR	THGNLIMATFYALR	AFNVVGDCDGHIGIGAR	EHQIVDTLIAEGQLHDEMMK	EVSLAIR	GTGIVAAPVPK	KILEFAGVEDVYTSSR	LNIVPVR	VGKEVSLAIR	ILEFAGVEDVYTSSR
LmjF19.0710	glycosomal malate dehydrogenase	11	RDPALAELAK	GSATLSMAEAGAR	RVQVAGTEVVK	LPIGPLHSTEETLLK	LLGVSLLDGLR	ATCFINEAR	AALPVIKK	SLGVYDR	RLPIGPLHSTEETLLK	VQVAGTEVVK	DPALAELAK
LmjF25.2130	succinyl-CoA synthetase alpha subunit, putative	11	SMLLSQNK	IGIVSR	LIGPNCPGIIKPAECK	AGTTALGVPVFATAAEAVK	AAGVTISDSPAHLGK	KAGTTALGVPVFATAAEAVK	IGIMPGHIHQK	NSPIKKPIVSFIGGATAPPGR	HMAELFATK	KPIVSFIGGATAPPGR	VIVQGMTGK
LmjF30.2970	glyceraldehyde 3-phosphate dehydrogenase, glycosomal	11	YTVEAVK	VPTPDVSVVDLTFR	TVDGVSLKDWR	VVISAPASGGAK	VGINGFGR	NPADLPWGK	AVGMVIPSTK	VVDLVR	LTGMSFR	IVSWYDNEWGYSHR	KVVISAPASGGAK
LmjF32.2950	nucleoside diphosphate kinase b	11	GDFAVDVGR	VLLGATNPADSQPGTIR	GLVGEIIAR	ILQPTTEQAQGHYK	NVCHGSDSVESAEREIAFWFK	ADEIASWTSHSVSQIYE	VLLGATNPADSQPGTIRGDFAVDVGR	YFSSGPIVCMVWEGK	EIAFWFK	TFIAVKPDGVQR	NVCHGSDSVESAER
LmjF33.2340	succinyl-coA:3-ketoacid-coenzyme A transferase, mitochondrial precursor, putative	11	EVAEGLTVDDIKK	VSADWINAGK	TVSGSGAEPSSVNPNDDRQK	AGGAGIPAFYTATAYGTQR	VVQASYEVPIEKR	NFNIPAAQCGR	TVSGSGAEPSSVNPNDDR	SGNLVFR	AVFDVIDKHLVLK	AVFDVIDK	VVQASYEVPIEK
LmjF35.2200	RNA-binding protein, putative	11	FDDGPRPPLVQR	LFVSNLPFDCTNSALR	YTDLIADR	MFNETDFEGR	GMGIVVMK	AEIILGR	MFNETDFEGRR	GSALVTMMTVEGAENAIR	ETFQQVGLVER	GQYTAGGYYQGAAASGAAAGYNR	RFDDGPRPPLVQR
LmjF36.0930	40S ribosomal protein S18, putative	11	IPDWFLNR	FKIPDWFLNR	LLNTNVEGK	FAYLVCK	AGTLTAEELEK	VPFALR	IAEIIADPAK	TGKTEHLSSSMVDTR	TEHLSSSMVDTR	AGIDVER	RAGTLTAEELEK
LmjF36.1430	translation elongation factor 1-beta, putative	11	AWDDTIDLEALAQK	LHAIQRDGLIWGDHK	LVPVAFGVKK	LVPVAFGVK	DEILNAGTEK	SSILFDIK	DGLIWGDHK	AAAPAPAAAAAAEEEDDIDLFGETTEEEK	MASYYQAER	AAAPAPAAAAAAEEEDDIDLFGETTEEEKAALEAK	MASYYQAERDEILNAGTEK
LmjF36.3210	14-3-3 protein-like protein	11	LNSELDTEER	GFQLAR	VITSIESR	QAYDEAVTELETLDDEAYHESNTIVR	YYAEIDSGDGQR	ENLNLWTDDQL	LLRENLNLWTDDQL	ATDVANSSLAPTHPIR	NLLSVAYK	LNSELDTEERNLLSVAYK	NVITPR
LmjF02.0460	hypothetical protein, conserved	10	ATAHYTIQGHK	DTFFINPK	WVLECK	VTVTPEIMR	GCEMAIR	VGVQMTHS	GVAVTAGMEATCPVHPANTIK	WVVAYIAK	MEVALQR	AAVEVVCGR
LmjF07.0680	40S ribosomal protein S9, putative	10	LLEGSAIMR	RLQTIVFK	VLIQQR	LCGQYGLR	LLLTLPENHPR	QIVTIPSFIVR	LQTIVFK	RLLEGSAIMR	VNMTLSK	NYNNFNR
LmjF13.0090	carboxypeptidase, putative,metallo-peptidase, Clan MA(E), family 32	10	ALLDEAETAKAELTTVQQANLR	ADEVCYPLHILLR	SNNDFATFLPALK	DAGLEVVAPEAPFPK	ALIEGTMEAEDIPR	GLFATIHETGHSK	SWLPELLQK	LMNQTVKPGFIR	IRADEVCYPLHILLR	AELTTVQQANLR
LmjF21.0430	hypothetical protein, conserved	10	RVFLHVFMLEPTAYR	NAVANLLAK	SYMTLVDFRDEVPVVAHGR	IQGESLNLDYYHE	QLLEFQQR	MSDLYDER	AAAMNMPAPASR	LDSTLGQR	TKTYHIASDYLR	TYHIASDYLR
LmjF23.0360	NADP-dependent alcohol dehydrogenase, putative	10	PTEAHGWAALSAK	YWGVK	FVIDMASLK	KTPTFGGYSDHVVVR	GLEQYCVNGASFTYNSTQQDKK	LANAMGAEVTVFTR	VGVVGLGGLGHMAVK	VGVGCMVDSCMK	TPTFGGYSDHVVVR	LALVGMPEHAHPPLDPR
LmjF25.0750	protein phosphatase, putative	10	ESIPMTDER	AAEALTPEETEELSQFENGPEAK	AFGDREYK	VENNRVDGSLAVSR	VHLQVGNVGDSR	EGNKVHLQVGNVGDSR	EGGSTGTFFVALK	DNISCMIVQFK	SAIEKESIPMTDER	LGSGSQLEQK
LmjF25.1120	aldehyde dehydrogenase, mitochondrial precursor	10	LADILEK	KVSLELGGK	SMDTALR	RNLMLR	VSLELGGK	LLINGK	GPIVKP	AIHFALK	HAFESFR	SGNFLGIVK
LmjF26.1380	prefoldin-like protein	10	SSGDSAETLLK	LYNYDVVERR	YTFKDDYVSPR	GFTTNYGLTESVFCQAK	SSGDSAETLLKR	VAFVENVAELVK	TLQTLEYLK	LYNYDVVER	TLQTLEYLKK	RFSEQYSK
LmjF27.0510	calpain-like cysteine peptidase, putative,cysteine peptidase, Clan CA, family C2, putative	10	TRPLLPNELSR	IAGVHAATNFR	YAISITCPR	GGIGEAEVR	YTFQFFR	AFLDQNPEGVPLR	AVEVAQQLK	AFEVAR	VEIDDRIPMVK	NCFISK
LmjF28.2910	glutamate dehydrogenase, putative	10	VQFNSAIGPYK	TVLVSGSGNVAQYAIEK	YASVDDFIAK	NSLTTLPMGGGK	HIGADTDVPAGDIGVGSR	VSYVDGANIAGFVK	YTQDGLLER	VPWVDDK	FLGFEQTFK	FHPSVNLSILK
LmjF34.4600	hypothetical protein, conserved	10	GFQDAPR	VSMSDFSVVR	ISQTAKDDSFLER	ATLDEDDYVALYRGFQDAPR	SKQDEWIR	ATLDEDDYVALYR	ELGVVLFR	DDSFLER	LAYLMSLK	WYQEHYTEDEQFR
LmjF35.0030	pyruvate kinase, putative	10	ICLEAQSAVNEYVFFNSIKK	GLIQSGMSVAR	GDLGVEIPAEK	IVCTIGPSTQSVEALK	VMVVLSNTGR	GVNLPGCDVDLPAVSAK	DKFYIDYQNLSK	TGQFVGGEAVMER	QLNITQGVESVFFDAEK	FYIDYQNLSK
LmjF35.0820	aspartate aminotransferase, putative	10	LAHLILSNNELRK	ANLVIGAYR	RGIEVLLAQSFSK	RTVYDELLR	NICTYAYYDPK	LAHLILSNNELR	AGTLSLLLK	NMGLYSER	SVMDSLIR	GIEVLLAQSFSK
LmjF35.3280	60S ribosomal subunit protein L31, putative	10	VLANMDEEKR	IKAFVGR	VLANMDEEK	IDASLNTYIWHK	AAIIDAR	HFYTVISNVPVASFK	APLAIK	KPDAVSMEATIHLSK	DNRIDASLNTYIWHK	KAAIIDAR
LmjF35.3860	t-complex protein 1, eta subunit, putative	10	GGAQQFIEEADR	ALEIIPR	TSTVILR	GKEQMVVSGYAR	TFSYAGFEQQR	IIFDKLDK	CVATGANVVLSR	SLVDIAR	FNFFTGCK	QLAENAGHDSTDTVNKLR
LmjF36.3840	glycyl tRNA synthetase, putative	10	FNDVMVR	PAASSLPAKLEGFVR	AVFSFSPLLAPQK	VDDSSVTIGKK	VTGYSYTPSVIEPSFGIGR	DTVTGECIR	VDDSSVTIGK	LEGFVR	VRDVEIWAWPR	TEFEDTCR
LmjF36.5010	40S ribosomal protein SA, putative	10	FIPGTFTNQIQK	VLVVTDPR	SIGMMYWLLAR	AAAAAAAPAAEAEEGFGWVER	VIAAVENPK	VIAAVENPKDVCVCSSR	VDLFFYR	LILAAR	VDLFFYRDPNEAAEEK	FSQHVGTSFHGGR
LmjF36.6760	hypothetical protein, conserved	10	TTWEDNIETEVLRK	DFQTIAAAIPK	TTWEDNIETEVLR	LPVFWQR	SIVEGFAVDVQGTYVNEAVGR	GSFDTILK	GSFDTILKDFQTIAAAIPK	YLDSLSLYDAEELK	AQFPANIVPSDSVTFAK	LYASDFER
LmjF05.0350	trypanothione reductase	9	TLIAAK	GFDTEVRK	LMVTGAQYMDLIR	GFDTEVR	HKEFMIR	GDLILR	QLGANGIR	TSVDNIYAIGDVTNR	LGVPGDEFCITSNEAFYLEDAPKR
LmjF11.1170	eukaryotic release factor 3, putative	9	NIISAGSR	VESGSIAVGER	STISGHLLMEK	VVILEVK	AVEFFQAR	AGDVVIAR	ETGAAYFETEK	TIAIGVVMR	TGEFETGFEK
LmjF14.1320	serine hydroxymethyltransferase, putative	9	DFDYER	ALAAALSSK	AVLECLGSALTNK	LLDAVSISVNK	SAMTPGGIR	AIVLAK	VSATSIYFESFPYHVK	VGTLALTSR	MIITGASAYAR
LmjF15.1000	60S ribosomal protein L6, putative	9	KSPEYTTLR	SEGDFMGDKQK	SEGDFMGDK	KIDAALIAAIK	SVFTVKPGDAPHR	SPEYTTLR	IDAALIAAIKK	IDAALIAAIK	SPEYTTLRK
LmjF21.0810	methionyl-tRNA synthetase, putative	9	AKEFGIDALK	SLNAYVTENAPWK	KLDSTIEEHQGTVAVK	GDIYLGK	GLFDLSISR	ALLYSCNEAAR	VPQTYEVSPK	LNGELADTLGNLVSR	SLGNAFDPVEK
LmjF21.1555	hypothetical protein, conserved	9	DAFATWLK	SAPSYIMDTK	LLRPAAEMYDGFLK	AWDDLFEKNNVR	NLSRDEIMTR	NCLNFVPGLALFASQSR	SMNLPTFPLLSR	FYQIR	AWDDLFEK
LmjF26.1960	hypothetical protein, conserved	9	VSLTAEEEEELAQLEK	EITLAIK	EALRENLAQESAK	FVQEIILR	IADLYACGR	IVALCAGKDVEGAPSK	MDIWHNR	TSPLNTSQQQLAYDLEQR	HDAEEMEELLAR
LmjF26.2280	nitrilase, putative	9	AVTMITEAAKR	YPFLAWK	LFNSSMTFGSDGALK	KAVTMITEAAK	GVRDDLYTLHWK	AVTMITEAAK	EGFVDWK	DDLYTLHWK	LAVLPECFNCPYGTK
LmjF27.1380	60S acidic ribosomal subunit protein, putative	9	GVLFTR	VLSVGDKVDNSTATLLQK	LVDCLTK	GMVEIVTEKK	VLSVGDK	EDLMMTEDMVEK	VDNSTATLLQK	YSCVLFVGMDNVR	GMVEIVTEK
LmjF28.2170	hypothetical protein, conserved	9	ALDDSAPSAAVNQK	VGELYDQGAR	SQPSTLENFLK	EYLDAAASAQPEILR	GAFLLMK	VNIGETGENEEEEYQSDKER	CTQLDLQK	YHAWLQK	GCGSAYFVR
LmjF29.2460	60S ribosomal protein L13, putative	9	SMCVYAFLK	NKSEEGMNVNVQR	GFSPAELK	GEASEEEVKAATQDR	VFLNQPAQK	AAGLNPQYAATIGIR	VFPRPLK	ALRPQVNCPTVR	SEEGMNVNVQR
LmjF31.2790	adp-ribosylation factor, putative	9	LGEVVTTIPTIGFNVETLEYK	AATLLVFANK	MLVEDDLR	QDLPNAMSTTEVTEK	LGLHALR	HYYQNTNGIIFVVDSNDRDR	LKLGEVVTTIPTIGFNVETLEYK	FTMWDVGGQDK	ILMVGLDAAGK
LmjF32.2180	hypothetical protein, conserved	9	YNLPMFLR	LATYLAVSPDQVQK	FNYPQAGAAQDAIR	TRDDGTQVAQLLSEGK	FWTQWSSVK	EHLPESFHFEAR	FTDVSSVIHNDVPRR	NRFNYPQAGAAQDAIR	FTDVSSVIHNDVPR
LmjF32.3010	hypothetical protein, conserved,leucine rich repeat protein, putative	9	AGTVEPCAPEVK	LLNIVGDPVVGK	EGFTVEGENPEK	ENELISFDCDVK	TTEVFQSSYLYPVIFK	DVGCSIEVSLTPVR	YIVDGVEK	AEFTPVRNDWAAGEPK	CVEGDEVYFHTTLYLPAGDYEYR
LmjF33.2550	isocitrate dehydrogenase, putative	9	WGYALAER	WFTGVGSPIR	SLNVVLR	EAAETALR	KISWLEVLAGEK	ALSTAEFGEAIIK	ISWLEVLAGEK	GPLTTPVGEGIR	VFDAAVAK
LmjF34.1520	hypothetical protein, conserved	9	NAGSLAGVVDRR	KISFTEFK	KTPADIEAMIANAAPK	ISFTEFKEK	NAGSLAGVVDR	TPADIEAMIANAAPK	ISFTEFK	SFTSTDADLLFSK	QGGPTNVDRNAGSLAGVVDR
LmjF35.1880	60S ribosomal protein L5, putative	9	AILDVGLAR	ITNKDIIAQIVQAK	DIIAQIVQAK	GAVDGGMAVPHRPNR	EADGSYSAVR	VFGVLK	LGIADKFQGAK	VLPESIEGMYK	LGIADK
LmjF35.2350	aminopeptidase P, putative,metallo-peptidase, Clan MG, Family M24	9	GTNTDSGLEVLQAK	IESDVLVTK	TALEADVLK	SLAYPFPISMK	DGVVNYTLVPR	TMAGAPFTK	LPEGTALATSTDYLYR	TIYNAVLDAHDR	TVEEIER
LmjF36.3880	eukaryotic translation initiation factor 3 subunit, putative	9	GFASASYDGLIK	DGDLLFSSAK	QIHEDENEVINR	TYDAAMVALDVNR	DLATIQVYR	FNRDGDLLFSSAK	TSHLIDFR	AGEDIAPVK	VHGHQLGQLR
LmjF05.0830	methylthioadenosine phosphorylase, putative	8	AESLLNK	IAPLVASK	ANICALK	CFPDVAAGK	IAPLVASKYPQFAP	VDGVPCVFLPR	VMAANVEK	HGPHHQYNPSEINYR
LmjF08.0890	mitochondrial DNA polymerase beta	8	TNLDKPLNTPQDLK	SVPTAMLTFTGSK	LGTPEEAR	ADSIPSLTDQQR	YFYDINEK	NFNVIMR	GYLLNEYGLFK	ALYER
LmjF09.0770	oligopeptidase b,serine peptidase, clan SC, family S9A-like protein	8	IPLSVVYHK	EVGGGFDAANYK	AWYEIGAK	GNAHNTLEIVRPR	EVGGGFDAANYKVER	VAYWEPAK	LTTPSQLACEGR	ESAIQQAFVCK
LmjF09.1010	hypothetical protein, conserved	8	GENLNLVEFKDR	IQVVQLKEQECLTFLSK	IQVVQLK	DSSVQEGSFR	VFIFVR	AISYLSEAALVR	GENLNLVEFK	AASPEETGPTVTIR
LmjF10.0210	nucleolar protein, putative	8	LLPEHNEGDVPR	TTEEIGAEDVALQK	AAMAEALEQYQR	AQLGDILEGDEALAAR	SPASTIQILGAEK	AGSLTNLAK	YANVALLIGNR	VALAQYLVDK
LmjF11.0350	14-3-3 protein, putative	8	NLLSAAYK	EELVYTAK	ELAEICSDILELLDK	ESALIMQLLR	YFAEVESGSDTQK	NLALEAYKK	YIISAR	ASEFTTSLKPTSPIR
LmjF13.0560	60S ribosomal protein L18, putative	8	GVDLTGISK	NTYLLR	IAVVMK	SNRAPISLSR	HFGASGVPGSHSKPYATNR	GVDLTGISKK	APISLSR	AAPIAVVVGDVLDDVR
LmjF14.0190	hypothetical protein, conserved	8	VLAGEELESNGPRPK	TYSDDASLGK	LRLDPSHICYDEGK	EIIDENTK	AVFVAISTDADIAK	QQFLQTHTVNQSNFR	AVFVAISTDADIAKTEK	YLGKEIIDENTK
LmjF15.1190	hypothetical protein, conserved	8	YLAADGVTR	HALLTSLLDTEDLQR	IVPLSLHR	YYQQVWR	SSLILEDNQDELR	MPLTEGEQAGLLR	YRNEILDYVR	VIFSAFGK
LmjF18.0670	citrate synthase, putative	8	GQVELAAPSNSDLDWAANFAK	LCDATIDAVYGGMR	GLTILECQEMLPK	SITTEMLAK	FAAAYAAGK	GLNAELHR	QMGVLAGVVWDR	DDLFK
LmjF18.1510	P-type H+-ATPase, putative	8	MLDLDPNILTADKLPQIK	ADVGIAVHGATDAAR	RADVGIAVHGATDAAR	TPSWLIYVR	FMIVETLR	AGDAVAALK	ATGPATDLLPPSK	STLVLAALAAK
LmjF21.0540	la RNA binding protein, putative	8	ISGCGAIEK	TPAMPTNSSYR	VLAEALASSDKLVMNK	VLAEALASSDK	FVAAPPQYDGVQLSAQMK	TKPSVFVVFASK	QVEFYFSDVNVAK	RQVEFYFSDVNVAK
LmjF21.0730	60S ribosomal protein l36, putative	8	RLGDFTAAK	AIIADLVGLSPLEKR	VQEFLR	RVQEFLR	TGIIAGFNK	LGDFTAAK	AIIADLVGLSPLEK	FAVPHK
LmjF21.1050	60S ribosomal protein L9, putative	8	IPIACLNTTK	TFTVIR	CAYAHFPINVSVDGQNIEVR	SLCTLQIPEGVTVDVK	AHVQNMITGVTK	DLTHLQLDLR	FLDGIYVQTK	NFLGEKR
LmjF21.1830	proteasome alpha 5 subunit, putative,20S proteasome subunit alpha 5, putative	8	LGSTSLGIR	IFQIEYAVEAIK	GPQLWQTDPSGTHTR	YDAQAIGGGAEAAQSVFTER	GVNTFSPEGR	ADDGKLHMYTPTEIK	QVMEDQLSPENIEVAVVR	VPSTLVVPSSMSK
LmjF22.1370	intraflagellar transport protein-like protein	8	NSSVLTQLQQK	LQEQEQLIDR	ILNENQDYNSYK	VLSAQLAYYTR	AELDKIAETQR	SDIEVLER	IAELSAEIER	HIADLLSR
LmjF22.1520	40S ribosomal protein L14, putative	8	TPVSWHK	VKSHYICAGR	SHYICAGR	NVEPLKYCVSVSR	YCVSVSR	VLVENPEDAK	VGVIVDIVDANR	ALKDALASSK
LmjF24.1500	IgE-dependent histamine-releasing factor, putative	8	WDGETPR	QLLEKIENEEER	YTETSYDK	YIDVGGEDYGISANVDEDAAEGATGEVAEGK	VVDVVYNNR	ASYMAHIR	YTETSYDKASYMAHIR	YIDVGGEDYGISANVDEDAAEGATGEVAEGKER
LmjF24.2060	transketolase, putative	8	CLAADIVQGGK	VHGAPLGEEDIANVK	MIVQTTTIGFGSSK	YDVDEDVR	LPTNSSAIATR	YNSQDPNWVDRDR	YTAAFPAEGAAFVAQMK	FGITVEEVVETAR
LmjF26.0880	40S ribosomal protein S16, putative	8	GLIAFFQK	FLAYDKFLLIADPR	LRIDVAVHGGGQVSQAYAAR	FLLIADPR	VNGVPLQQILPDTLR	TAIAVATVTK	IMEAITVVGSK	IDVAVHGGGQVSQAYAAR
LmjF28.2420	2-oxoglutarate dehydrogenase, E2 component, dihydrolipoamide succinyltransferase, putative	8	NLIEDPAR	VKNLIEDPAR	ASAIALK	DVPIVNASFGK	KPWVVGNEIK	GLVVPVIR	LIDGSDAVTFLVK	LGLMSPFVK
LmjF28.2430	vacuolar ATP synthase subunit B, putative	8	TVLFLNLANDPTIER	GQVLEVDGTK	AVNGPLVILEDVR	LALTTAEYLAYDCGK	NAIGEGMTR	IPLFSGAGLPHNEIAAQIVR	QLYPPINILPSLSR	AVVQVFEGTSGIDVVR
LmjF30.3500	S-adenosylmethionine synthetase,methionine adenosyltransferase	8	RPIYYDTSR	SIVAGGLAR	LRPYDIIQELNLR	TQVTVEYDYDTR	LLEIVK	AVIPANMLDAETK	ISVDLMEK	DIGFDSADK
LmjF32.3900	60S ribosomal protein L2, putative	8	VGLIAAR	GAWHPEE	AGNSFYR	NCWPK	ILDYAER	ASGDYCIIISHNHETGR	IEKPVLK	AMIGIISGGGR
LmjF33.1380	mitogen activated protein kinase, putative,map kinase, putative	8	ITVLQAMR	VNKEIFEEVILAK	HMLVFNPK	LLAHFNDDNIIGLR	LDDRYLLER	APELVMEDK	IIGAGSYGVVIR	EIFEEVILAK
LmjF33.2740	translation initiation factor if-2, putative	8	SVAVFPVQLK	INSGESGVTVGR	IPVASIAIGPIYK	QFDNSDIIVSHITR	NVVSVVPTSAR	GQLRPGTPLSAIR	SLLTPQPLR	ESLVSATAELIK
LmjF34.2610	ATP-dependent DNA helicase, putative,ruvb DNA helicase-like protein, putative	8	ALESPLAPVVIVASNR	VQVGDVITIDK	TEALTQAFR	MMIITTNPYSQEELGK	VSSQGMVGQMEAR	DFDAMSANTR	APHGIPIDLLDR	TSDMESTFDLGQK
LmjF02.0370	proteasome regulatory non-ATPase subunit 6, putative	7	YVEILFAENR	VQIAYVSNLLR	LAELLTVTK	KSDALASLSALLK	LSQLILDR	VVSPYNR	ISTDSPDELATLLSSK
LmjF06.0370	glutamine synthetase, putative	7	AENGLEVIHQYIDR	VSEFSAGVGTR	IPNAVASEGK	DIVFYGSENNER	RPAGDADPYLVTSR	TVSKDIVFYGSENNER	VTYIWLSGK
LmjF07.0640	hypothetical protein, conserved	7	EGVLHEIPVK	ESLPAILLTYDPFR	FNPFSTR	VTEFPVPK	LEVDAFHK	SLAQYAK	YDSLVSTER
LmjF09.0970	elongation factor-1 gamma	7	LYNTVMQQPK	QFMTANLVR	LLAPLHPESAR	VCQYGQENETPEFAR	QWGATFGPAK	TVEVLK	TFLVGER
LmjF10.0070	ribosomal protein l35a, putative	7	GTLAGYTR	VYLYPSQI	EDATWYVGKR	FNGASVPASAIGR	EDATWYVGK	ALWGR	IRVYLYPSQI
LmjF13.0570	40S ribosomal protein S12, putative	7	LAQWAGLVR	QGNIDLINVEER	LVTALAK	QGNIDLINVEEREK	ALDYLLSQLH	LAQWAGLVRR	VEVPAVEENVVVDVAPESLEDAVR
LmjF14.1440	hypothetical protein, conserved	7	GNAVLLIESK	LIVTVHCGR	RLMQLDVFEER	ISVIVR	LMQLDVFEER	CGAFEGQTEK	GFNLVR
LmjF16.0460	60S ribosomal protein l21, putative	7	EHQFQAYLAAK	RVADYEAMVPY	TGIVWNVTPR	VGDYVDVVADSAVR	NVEVLAR	AKEHQFQAYLAAK	GVGVIINKPVR
LmjF23.0110	mannose-1-phosphate guanyltransferase	7	YGVVVYSPQNYQIER	INAGIYIFNK	SIVGWNNR	FTVIGASLIDPSAK	AVILVGGFGTR	IDNAAILENSK	DYILGMTK
LmjF23.0760	mitochondrial RNA binding protein, putative	7	SNDFNSGLYFTR	KGEAFQLLQDHIK	HLIYNVDQLEDPHLALK	LFHSSQLSGGEALQQYPVSGGSR	DAELYQWPIK	NSPSNVWIEDWEADR	SNYWLTGR
LmjF23.1410	hypothetical protein, conserved	7	VEQQGVVLDSTK	AQEELASVQK	FDPETNSSR	VTEMIER	AQEELASVQKR	IADAAVDAGNATQALSVLEK	ETTVAALLR
LmjF25.0490	RNA-binding protein, putative, UPB1	7	YHSAASAQQAVNELNGFNILNK	NLMVNYIPTTVDEVQLR	GYGFVK	YHSAASAQQAVNELNGFNILNKR	FGPIEGVK	VALAASGNQR	LKVALAASGNQR
LmjF25.1420	GTP-binding protein, putative	7	SNYNFEKPFVWLAK	LILVGDGGTGK	GLQYYDISAK	HLTGEFEKR	KGLQYYDISAK	VCDNIPIVLVGNKVDCADR	VCDNIPIVLVGNK
LmjF26.0810	glutathione peroxidase-like protein, putative	7	FAPGATVSEIEKK	KLLPLLQADSGDAK	AEFPIMEK	FKAEFPIMEK	GHPLLIYNVASK	FAPGATVSEIEK	LLPLLQADSGDAK
LmjF26.1710	cytochrome c oxidase subunit V, putative	7	VVIPHMELVEYLAK	VFLPPHLGDPHR	CYSLMAYPILDDKGGQLK	DADVLR	GAEIPDHVFQTPAVIER	TQYASTMDPR	GAASLLESLYR
LmjF26.2000	hypothetical protein, conserved	7	LLNSVVR	VTYTAPVQGEITEK	SVSEAYDFPTR	ELELPR	GLDIGCATGASVLEMSK	VTYTAPVQGEITEKR	LYPDVK
LmjF27.0190	proteasome alpha 7 subunit, putative	7	QAGICICGLLPDGR	QEAENSRDIFATPIR	AVDNSSTAVAACCK	LANILHDVHDK	VFQVEYAGK	DIFATPIR	DGVVVAVEK
LmjF27.0760	small GTP-binding protein Rab1, putative	7	NSTNVEEAFIQMASGIK	TLNLESK	DFADSLGIPFLETSAK	LLLIGDSGVGK	FADDSYTDSYISTIGVDFK	TITSSYYR	TWLSEIEK
LmjF28.2310	eukaryotic translation initiation factor, putative	7	ASFEDAIALLPEVR	LIETTGLNADGSIK	LTETEIGER	LTETEIGERR	IDSVNEQLNVEPQTR	SDTILWGK	YICAAVLLHR
LmjF28.2555	40S ribosomal protein S17, putative	7	LNFDFYQNKR	LNFDFYQNK	TMQMLQR	RVIMDVTIAESK	VIMDVTIAESKK	LEIGVPR	VIMDVTIAESK
LmjF28.2860	cytosolic malate dehydrogenase, putative	7	VAVTGAAGQIGYALVPLIAR	LASTIAELQEER	LLDIEPALK	GLSSAMSAAK	GAEIIQLR	KAGVPVSQVR	VVVVGNPANTNALILLK
LmjF29.0510	cofilin-like protein	7	IEVTEVGER	YVMMCIGADGK	LILIQWIPDTARPR	DALSSVSEGYLPIQANDESGLDAEEIIR	KIEVTEVGER	GAIDDLR	DALSSVSEGYLPIQANDESGLDAEEIIRK
LmjF29.1240	hypothetical protein, unknown function	7	NALGNEATSTVVSFAANEAR	FGAAADPLRGDIK	LMPTIIR	VEVIGGGWR	LGLWK	SVCVMEAIR	AMLTAIK
LmjF30.3090	hypothetical protein, conserved	7	WAVSLQGSR	VNVFDELSK	IGAVTPEPPAPEPTPAAAEK	NAANIADLYGR	AALGPMSAHLVSLR	HATLTVNDFELGISEVHDSYVPIAVQK	GHVFMDFAEK
LmjF32.0750	RNA binding protein, putative	7	KAIDLFNEK	QNFAYAYLDSPAAAKK	AQVMELFAGVK	QNFAYAYLDSPAAAK	YAIVFFENSAAVKK	AIDLFNEK	YAIVFFENSAAVK
LmjF32.1000	chaperonin containing t-complex protein, putative	7	HTLQINSAEHMR	DVNMDLIK	ELHEQEQEYFR	LATQVVK	QQEVFETLSGK	FEDLTAEK	AVTVFIR
LmjF32.2690	ribosomal protein L27, putative	7	YNVDMSK	VVIVTAGR	YNAGSSMWFFQR	HFLPTR	SQVGVFLR	ALLAGIK	RSQVGVFLR
LmjF33.2570	aminopeptidase, putative,metallo-peptidase, Clan MF, Family M17	7	ANAQVSCAGQFIGNNLSK	NDDILR	DYEGEWVHVDLAAPATR	SGVTVEVNNTDAEGR	LVLSDGVYHACK	GIVYDTGGLAIKPR	TGQVQTVLVLGTDAQLK
LmjF34.2580	hypothetical protein, conserved	7	DEYEPIDR	VTATHGQHSYISYVIAVLNGEDGKTR	VSTILITLSR	ISGMGGAIYNAVNIAEIVK	ISGMGGAIYNAVNIAEIVKR	VTATHGQHSYISYVIAVLNGEDGK	KVSTILITLSR
LmjF34.4310	coatomer alpha subunit, putative	7	IIASVAESSAR	FSEALDVFR	AVGDSIYVLTR	IGVDSAGLVNRI	VWDISALR	ELDNVELNFK	ALALQLQLR
LmjF35.0370	ATP-dependent DEAD-box RNA helicase, putative	7	VHILVATPGR	NLVCSDLITR	NVNFEEYALRR	NVNFEEYALR	ELALQTAQVTK	GVTQYYAFVEER	TASFVIPVLEK
LmjF35.0750	proteasome activator protein pa26, putative	7	LELSATQISTQIR	DAFTEEASLTVVEEWSSK	SFINAYAVNWKK	SFINAYAVNWK	MIDSLEGK	VVSDLEAR	LLGSSSGDKEGGAPGVAGMYAAR
LmjF36.1960	phosphomannomutase, putative	7	NGMFNVSPIGR	VVAFVKK	TSEGGNDYEIYTDCR	VVAFVK	DEFEQLDKER	GTFVEFR	LGVVGGSDFAK
LmjF36.3990	hs1vu complex proteolytic subunit-like,hs1vu complex proteolytic subunit-like, threonine peptidase, Clan T(1), family T1B	7	VILIGDR	QVTLGER	LEASLIVCSK	AAVELAK	ALIDVDGYDAER	LNDFPEQLSR	AAVELAKDWR
LmjF36.5150	hypothetical protein, conserved	7	LLSTPSGPR	ANTAIYEER	AEAVEAMLK	HGGSIQTSADSLK	FAEDIISSFK	FVLLR	NSTHTVSFR
LmjF36.6940	protein disulfide isomerase	7	FPAFVVDFERR	TAAGIASYMK	GFPTLYIFR	QLGIPEDAK	GSLVAVAEK	MDATTNDFDR	FPAFVVDFER
LmjF03.0520	hypothetical protein, conserved	6	HVPATANLASIDEVK	EGIDVTIEDDDPVSGK	VLPSVEEFVPVVPK	VGLIEEEGEAAVR	KNFGAELGR	SFSFIELR
LmjF04.0470	60S ribosomal protein L11 (L5, L16)	6	AEELLEK	IAVHCTVR	VHDGIIFQAK	VKEFELK	VLEQLCEQTPVLSR	KAEELLEK
LmjF07.0870	splicing factor ptsr1-like protein	6	CAFADTTTVEEAR	QVFVNLGPAGK	LAVQMSK	HLIAQLDNHDYK	VVAALNNMMIGEVR	VLVQISTLVR
LmjF09.1120	mitochondrial RNA binding protein 2,MRP2, gBP25	6	FTNASFSPNAAK	DGFIVLDYHR	FLTQALHYNTGFSR	MSKLEVQSR	FLGVLEGR	VVTVTLPPVYVAR
LmjF11.0630	aminopeptidase, putative,metallo-peptidase, Clan MF, Family M17	6	SNVTFTDISK	TLAEVPGR	NDDVVVMK	SVEVMNTDAEGR	AAFTQELVR	GYGGIYAVGK
LmjF11.1190	40S ribosomal protein S15a, putative	6	FDCATTDYEK	QVLIRPSSK	HGYIGEFEIIDDHR	TMMSVLANALR	IVVNLNGR	FLQVMQK
LmjF13.0450	hypothetical protein, conserved	6	IEVVVVK	KFGYVDYTK	NQGVVEVK	FGYVDYTK	AQFDDVR	STTTDKIEVVVVK
LmjF13.0870	mitochondrial processing peptidase alpha subunit, putative,metallo-peptidase, Clan ME, Family M16	6	FHEPDVER	WQCPAEYAK	FRDTIDNQVEELR	HYIGIR	FGQTPLTQPFGGTSR	SVGAAQSHFEK
LmjF13.0880	hypothetical protein, conserved	6	VCAEDQNFLLQR	GICLMLK	NEPEPINLDGVTVPEEIK	EHPFPTDLQDKK	TPNEVLAAVNDFRR	TPNEVLAAVNDFR
LmjF16.0140	eukaryotic translation initiation factor 1A, putative	6	KVWIGQGDVVLVAK	REFNENDVVDIIHR	EFNENDVVDIIHR	VWIGQGDVVLVAK	DLTYANPDEGEEYAQVK	LELQLAGGSTVIGAIR
LmjF16.0540	aspartate carbamoyltransferase, putative	6	YGLFMR	VETSSVNKGETLQDTIR	PTFNPVASLK	LGGSVVNFK	TLDSYSDVLVLR	VMTPLFFEDSSR
LmjF18.1380	pyruvate dehydrogenase E1 component alpha subunit, putative	6	GGKPEDVFAEMFGR	DHGWYISR	RGDYIPGIK	GSYQAEFYR	GPIVMELDCYR	VDGMDVLAVQEGTR
LmjF21.0845	hypoxanthine-guanine phosphoribosyltransferase	6	TVVLLDKPSGR	IAEDYR	GSFIFTADLAR	EYYEKPESKV	MLLDVR	KIAEDYR
LmjF21.1700	proteasome alpha 2 subunit, putative	6	ATAIGTGSPDAK	KAPSTLVDASSIQK	APSTLVDASSIQK	FEVLSVDQLR	VLIDSAR	LVQIEYATTAAGK
LmjF21.1760	centromere/microtubule binding protein cbf5, putative	6	TYIGVLR	HLAVFETHCEAGTYIR	TNAEGVQYGQAPSK	WGLGPIAVK	RPLAEYIK	VTGALIICTDR
LmjF22.0730	hypothetical protein, conserved	6	ADIQAVLHYVR	ELVIVQEDEAR	LQLYSDVVGLRK	MKDELTELMEQVK	LQLYSDVVGLR	EMEGLSEAR
LmjF24.0850	triosephosphate isomerase	6	VATPEQAQEVHALLR	DIIDATR	VVLSQTSAIATK	DLGINWVILGHSER	ILYGGSVSAGNAK	SGAFTGEVSMPILK
LmjF24.2070	40S ribosomal protein S8, putative	6	AELGRLPANTR	AIADQLR	NCIVAVDAAPFKR	LDTGNFAWASEAIAHR	LLDVVYNATSNELVR	NCIVAVDAAPFK
LmjF25.0720	eukaryotic initiation factor 5a, putative	6	TYPLPAGALK	VSIVATDIFTGNR	GGYVCINGRPCK	VSIVATDIFTGNRLEDQAPSTHNVEVPFVK	VIDLSVSK	LEDQAPSTHNVEVPFVK
LmjF27.1110	mitochondrial RNA binding protein 1,gBP21, MRP1	6	KADPNDTTPQFDR	NFISTNSLPK	FRHIDLAGFVSVVENR	SNSQANEEWAVR	HIDLAGFVSVVENR	QLLVSQFPQLGPR
LmjF27.2400	heat shock protein DnaJ, putative	6	GDSVTFSGEGDQIPGVK	EGMPVAHTGGMER	VFEVMVEK	QLQPGFIQQIQTACPVCK	DIVHELPVPLEAFYCGK	GDLIIR
LmjF28.1730	proteasome regulatory non-ATP-ase subunit 2, putative	6	LDFLEK	TIQYLEENLQK	VLEQYLPK	SLFTDTILSR	FGYVLASGLLDAGGR	AFRLDFLEK
LmjF28.1820	replication factor A, 51kDa subunit, putative	6	YNFVPIELLK	VDEVSSITQK	AQEDPLYIAK	VGSFDGVTLSSTYQTK	FSNVNNDYELTFDR	ISEFMPIAGTSEETR
LmjF30.2740	TPR domain protein, conserved	6	AIIINPEYSK	LGTALFYQENYSR	NKGNELMSQAK	AIELQPDNAVFFANR	LVFSFIR	NNPYEGLTAEQIK
LmjF30.3600	ATP synthase, epsilon chain, putative	6	IGVLESVIQSLK	AVIEIR	ALAQQQSALNSAHDDK	QDEFLFK	LTVTRQDEFLFK	ALAQQQSALNSAHDDKAR
LmjF31.1220	vacuolar-type proton translocating pyrophosphatase 1, putative	6	AADVGADLVGK	SVGVAAMDMVNEIR	QFQDPEVAEGR	LGFQTALR	NVYVIYTR	EITDALDAAGNTTAAIGK
LmjF31.2600	calreticulin, putative	6	VALSVGAIHVDAEK	VALSVGAIHVDAEKEQGLK	STYGAMAEKER	STYGAMAEK	FFSELDQK	LTCGGTYLK
LmjF32.0840	hypothetical protein, conserved	6	AASPDDALAIVTFMHR	LFPNYVER	VLLECQGSVCDEEK	VPYVGGQVSGK	SEDGSFEVHLR	VSEIQQPVTEDVMR
LmjF32.1200	proteasome regulatory non-ATP-ase subunit, putative	6	ILMVDTEAK	FAVGLER	SEELSLAR	YLMEGSYNK	DYLELGVLASAHQK	LLADIK
LmjF34.2820	regulatory subunit of protein kinase a-like protein	6	GAISDSSLDIDEAR	HFLFSTLDDSDIAK	FEAGTQILEK	AVEEEETYATYQKR	SSVQCASLER	IASFPTTPK
LmjF35.1220	short chain dehydrogenase, putative	6	VNLDEMR	ADYVIMDVVDESSVAK	AALNMYTVNLASSLK	VNLDEMRR	GIGLETAR	SVFITGGNR
LmjF35.3790	60S ribosomal protein L23, putative	6	NLYVISVK	ESADLWPK	GSGIAGPVAK	ISTHAPAIV	VSVALPVGAVVNCADNTGAK	VLNAVIIR
LmjF36.0740	hypothetical protein, conserved	6	LPADMTVR	VPSGSVYVTK	VFNQNSFDTWR	DYPGGNLLITEGAK	QYEQEMNSVPTR	FLHVLPTEQELK
LmjF36.2860	40S ribosomal protein S24e	6	VPDASQVSLFGFK	TTGFGLIYDDLASLK	LATLYK	AEVCIR	RFEPNYR	TTGFGLIYDDLASLKR
LmjF36.3590	cysteine synthase, putative	6	SDGVFCGFSGGANVYAALK	NVAQSIDQLIGQTPALYLNK	VIITMPESMSLER	LGFAIYDK	IQGIGPGFVPDVLDR	SVRDEVSSLPVVDASELQD
LmjF36.4650	60S acidic ribosomal protein, putative	6	TNILQQIR	LGLPIK	IREALEDYSDVYTFQLHNIR	IFLGNNK	TGQTATESLVLK	EYFATVGAPVYAR
LmjF04.0310	beta-fructofuranosidase, putative	5	WLIAFVAR	TFYDPILNR	TQSGTIGSTAPLHGR	LYIDNGADTTGIAVYAR	EPLLYLGR
LmjF04.1230	actin	5	EISNLAPSSIKPK	SEYDESGPSIVHNK	AGFSGDDAPR	KSEYDESGPSIVHNK	NMQAMMGSANK
LmjF06.0120	cyclophilin	5	DSIFHR	DAPLTTENFR	VLDGMDVVLR	ITIGLFGK	ITIGLFGKDAPLTTENFR
LmjF08.0550	translation initiation factor-like protein	5	LFEALNR	NQLPVPILER	GNLDSNNALILK	YLDEYVK	TVIANFGR
LmjF10.0910	small GTP-binding protein Rab11, putative,Rab11 GTPase, putative	5	ENGLSFLETSALER	SVYEVVVTPQTR	IVLIGDSGVGK	AFEWLAK	IQIWDTAGQER
LmjF11.0960	40S ribosomal protein S5	5	ARMPIVER	LANGLMFK	QAVDVSPMR	DHISTTAAYVPHTSGR	MPIVER
LmjF14.0450	hypothetical protein, conserved	5	TIFQGDPEIDLQK	LDDLDSDTRQTVEK	VNSMEWWK	VPLPAVNVK	YIFSQSLQEAEVR
LmjF15.1450	proliferative cell nuclear antigen (PCNA), putative	5	STVTLNSAEFAK	FSSSGDVGQGYTFLQAAGVSDR	YYLAPK	IVDGNDSLSLR	NIILGLNLASLSK
LmjF16.0520	hypothetical protein, conserved	5	ISDEILK	LVAFTEMDLAR	LQPIPGALKK	SPDTHPNLQR	HQTPLDDGMLIR
LmjF16.1310	cytochrome c, putative	5	ADVIAYLETLK	APLPPGDVER	APLPPGDVERGEK	VEGFTYSK	MSFAGIK
LmjF17.0735	lysine decarboxylase-like protein	5	YIVEEAK	VVAAVFTIK	IYTTATMSER	GVLVFAGAR	DFEEIHLK
LmjF20.0240	hypothetical protein, conserved	5	LAAADLVYYR	NAEGEVVEEEVPVEER	RVGSDGEWSR	VGSDGEWSR	VGLVHPLK
LmjF23.0270	pteridine reductase 1	5	VDGGYSLTR	VPLYQR	VDGGYSLTRA	GALEGLTR	SAALELAPLQIR
LmjF25.1610	hypothetical protein, conserved	5	AIRDEALK	LQNLDEVAYVASIDHK	EIDQIEHLSTVYGEDAAR	YAAGYILGTVR	CAATILR
LmjF26.0140	adenine phosphoribosyltransferase	5	FADVSSITESPETLK	EAAPEVMTIR	AIRDFLVQR	EYKEAAPEVMTIR	NAGLLIR
LmjF26.0660	protein disulfide isomerase, putative	5	GPAYVESESAR	NLEDFLTFVNENAGK	LNILTSIQK	VFSNDKDVVIAR	DNFDQLVGK
LmjF27.0930	isovaleryl-coA dehydrogenase, putative	5	SVELMTSYASER	ITAFTVER	NLELER	YIAEGYADTEAAK	LLEIGGGTIEAHHK
LmjF27.2000	hypothetical protein, conserved	5	LVFGVNGDQPVPK	VAQLSEEEAAAAR	FLCPLTANK	YGVEFYQFTIR	FAPSFLR
LmjF30.0880	adenosine kinase, putative	5	LVVFTQGSQPTVYATR	VAQWIAQAPK	APTGSCAVCISGK	TSACLMEEIHK	DRLVVFTQGSQPTVYATR
LmjF30.3040	eukaryotic translation initiation factor 3 subunit 7-like protein	5	GLTTEDPELR	GLTTEDPELRK	WTALSLLSDAK	SSYPWHIR	ISSLGEESTK
LmjF32.0630	hypothetical protein, conserved	5	LALAAAFQDSR	VKEEELPTLR	RLALAAAFQDSR	LALAAAFQDSRFPK	ETLVSLLEK
LmjF34.0110	adenylate kinase, putative	5	GTQSPYIQDR	RLDIYK	LVSDDIVFGIVK	YGYILDGYPR	YGLCHLSTGDMLR
LmjF34.0650	proteasome regulatory non-ATP-ase subunit 11, putative,19S proteasome regulatory subunit, Metallo-peptidase, Clan MP, Family M67	5	QYYNLPVTFR	SVSVVVDPIQSVR	LLLNVYR	VVIDAFR	QVTSNIGFLSKPSAVALSHNLNR
LmjF35.2420	phosphoinositide-binding protein, putative	5	NLLEALVDR	FTNDNEWR	FIVSSSLEEIAR	ETTASEGDLLEYR	ATSEYIGELESNLK
LmjF35.3700	Gim5A protein, putative,glycosomal membrane protein	5	GGPQLLEDVSGPLVPLHK	TLQLIAPK	GDVLLDR	LALLFNALSKPTLEALSKPK	SLSSMADGYR
LmjF35.3760	60S ribosomal protein L27A/L29, putative	5	GSTFCGYGR	YHPGYFGK	LIAAEEAAK	KAGGAVVLQA	GGTLPVVDLQSSGYAK
LmjF35.3840	proteasome beta 2 subunit, putative	5	VLEALTLLK	DGVVLGADTR	HLVDIVDV	GIFNDPYSGTQVDVCVITK	VLEALTLLKR
LmjF35.4770	peptidyl-prolyl cis-trans isomerase (cyclophilin-40), putative	5	LQQWSEAR	YLNQVENK	NAAYDSAIEK	QLCLGNDGK	VVLELFADVTPK
LmjF36.3780	hypothetical protein, conserved	5	ELGEMPPPSEVR	IKELMDAVR	DCTAYYFGNYTK	TFQFPSGATYTGQYFGTK	IVEVVKPYAPNYEPVTFGS
LmjF04.0760	nascent polypeptide associated complex subunit-like protein, copy 2	4	KVGSLSFAMVQPEVYR	VGSLSFAMVQPEVYR	EINVVMSQANVSR	NNNGDIVNTIMELTM
LmjF04.0960	adenylate kinase, putative	4	SGNIVPSEITVELLR	LVEDFGYTHFSAGELLR	IGDIIR	VFFILGGPGSGK
LmjF05.0030	small GTP-binding protein, putative	4	TPFLILGNK	NVGYGDGFR	VDGVVFIVDAATPQRFPEAK	LLFLGLDNAGK
LmjF06.0140	proteasome beta 6 subunit, putative,20S proteasome beta 6 subunit, putative	4	DFVILAGDTR	LQLQQMLK	AIAQLMSTMLYHR	NAFTGAAER
LmjF09.1340	histone H2B	4	IVLPAELAK	IVNSYVNDVMER	AINAQMSMSHR	ICTEAASIVR
LmjF13.1580	ubiquitin-conjugating enzyme-like protein	4	KLVQPPEGSMY	GTGSNQNVSVGLR	VNLPCVDPDGTVNR	LLEELETGEK
LmjF14.0850	calpain-like cysteine peptidase, putative,cysteine peptidase, Clan CA, family C2, putative	4	ISFEANPIAKA	DNGNGLLFR	ISFEANPIAK	IEAIGNTTMQK
LmjF18.1400	60S ribosomal protein L34, putative	4	AYGGVLSHDQVRDR	AFLVEEQR	AYGGVLSHDQVR	SQGIHTPWVLGHK
LmjF21.0030	hypothetical protein, conserved	4	TINHTLSDYK	VMNEYDAYR	VLETMTR	GVVGDFAQMVQK
LmjF22.1460	i/6 autoantigen-like protein	4	SLEEIMAK	RSLEEIMAK	GAITDKDFMR	CVVVVAPAHVITR
LmjF23.1480	hypothetical protein, conserved	4	YDIASEPTAETLALNYK	VGTSIFGQR	VFGENYVQELGEK	VKELLEGVPNLR
LmjF25.1190	ribosomal protein S25	4	LITPSIISDR	LKIAVSIAAAGLK	IVQAAPAEAAAAAPAAE	IAVSIAAAGLK
LmjF26.0620	10 kDa heat shock protein, putative	4	AGILIPEQVAAK	VGDTVLLPEYGGSSVK	VNEGTVVAVAAGSKDWTPTVK	VNEGTVVAVAAGSK
LmjF28.1010	ribosomal protein s20, putative	4	IIDLHAPTEQVK	RIIDLHAPTEQVK	LTITSR	AVESVTSQLLTR
LmjF29.0720	hypothetical protein, conserved	4	VAIAVLGENMR	HLSDVMAEELR	IVGLVALSQVR	AFMELVK
LmjF29.2300	ubiquitin hydrolase, putative,cysteine peptidase, Clan CA, family C19, putative	4	LASFPDVLPVYIR	YALLQTNMNVER	WLLFNDEK	VAAGLLSGEFSR
LmjF31.1890	peptidase m20/m25/m40 family-like protein	4	TPFLLVEIAGTEPTK	ELLDRVEDSK	VPPLVDAEK	GLTFAISR
LmjF32.0080	N-myristoyl transferase, putative	4	LVEIR	FGAGDGHLR	SFVEQLK	VTDFFSFYR
LmjF32.0230	dynein light chain, flagellar outer arm, putative	4	FNIEKDIAAYIK	DIAAYIK	DIAAYIKK	FNIEK
LmjF32.1820	iron superoxide dismutase, putative	4	PFAVQPLPYPHDALASK	SLVDIIKSEK	GMSKEQVTFHHEK	SLVDIIK
LmjF33.1610	peptidase M20/M25/M40, putative	4	TPFLLVEIAGTEPTK	ELLDRVEDSK	VPPLVDAEK	GLTFAISR
LmjF35.0240	60S ribosomal protein L30	4	LQLVMK	AEVEYYCTLSK	RAEVEYYCTLSK	YVLGTQQALTTLR
LmjF35.1010	casein kinase, putative	4	IGSGSFGEIFR	FEDKPDYSYLK	GSLPWQGLK	GTNIQTGDPVAIKLEQVK
LmjF35.2210	kinetoplastid membrane protein-11	4	QKFAELLEQQK	LDRLDEEFNR	FAELLEQQK	LDEEFNR
LmjF35.3230	cystathione gamma lyase, putative	4	SANPTVAVLEQK	VGITDGFVR	YVDGHDMTVGGALVTNSK	VVYPGLASHPQK
LmjF35.3340	6-phosphogluconate dehydrogenase, decarboxylating, putative	4	FLGMGISGGEEGAR	ADGFLK	AAQLESQGLR	AGCILQGYLLGPMTK
LmjF06.0570	60S ribosomal protein L23a, putative	3	LSAAHDALDTANKIGLV	IEENNTLTFIVDSR	VNTLIRPDGLK
LmjF06.1070	deoxyribose-phosphate aldolase, putative	3	FLAAELGLPELEEK	CYLDVFK	CAQLLAGSEVR
LmjF08.0290	iron superoxide dismutase	3	YPAELPTLGFNYK	TLENAIAK	HHSAYVDKLNTLGK
LmjF11.0820	hypothetical protein, conserved	3	EVELNAQEATLQAR	QQLILQQSQFR	QLHANTETLAAER
LmjF11.1110	60S ribosomal protein L28, putative	3	GGAICVTVK	MACIASR	AVAAVRPDLADVSFR
LmjF12.0210	proteasome regulatory ATPase subunittcc1l8.3, putative	3	GIVSGTSGSQYFVR	SLFEEYEQLSK	FLGEGPR
LmjF13.1480	Ran-binding protein 1, putative	3	ALAEMMGAIEK	FNVIWQDSGK	FAAVDVK
LmjF15.1203	60S acidic ribosomal protein P2	3	KDEPEEEADDDMGFGLFD	YLAAYALASLSK	ASPSQADVEAICK
LmjF18.0280	hypothetical protein, conserved	3	GTGFAAAPNLR	TTGLLVLFPNDVR	APTTFLEVLNR
LmjF19.1400	hypothetical protein, conserved	3	ILQIGWLER	AIDMPAYTELQK	WLGILISDQK
LmjF20.1280	calpain-like cysteine peptidase, putative,calpain-like cysteine peptidase, Clan CA, family C2	3	VPLFEEK	RFEFHVK	NLQALGNTYLAEDPDGGWVAK
LmjF21.1060	40S ribosomal protein S23, putative	3	SGHAVGDIPGVR	VSNVGLYALYR	GIVLEK
LmjF22.0470	hypothetical protein, conserved	3	ALYSDVER	VGQLTNLR	LYVEDMVLGDETR
LmjF23.0200	endoribonuclease L-PSP (pb5), putative	3	PGVVEANLQK	LMVGQLGDSLTAEDGKAAAK	LMVGQLGDSLTAEDGK
LmjF23.1580	hypothetical protein, conserved	3	ACDAVIADLSPFR	GVVPLIPVDNIATGALSIR	SKEPDCGTAFELGYAAALGK
LmjF25.0910	cyclophilin a	3	DAVPQTAENFR	VTMELFK	VTMELFKDAVPQTAENFR
LmjF26.2700	6-phosphogluconolactonase	3	LVATDDEQSNFSMATK	GSVTMLLDAGSGEGLSA	DIILAAIDAR
LmjF29.1100	hypothetical protein, conserved	3	ILVQLGASPTAK	DKADETPLMR	LIETGVSPTIQNR
LmjF29.2340	hypothetical protein, conserved	3	AVTDFQVVTR	IIFTFR	ISENKLYR
LmjF29.2860	40S ribosomal protein S19-like protein	3	LGLVEPGAQSGQR	APQNPDWYYIR	AIYLRPGVGYGGLSK
LmjF30.2820	chaperonin HSP60/CNP60, putative	3	VVDALNAAR	SIEFGGEAR	QLILSGIER
LmjF31.1750	nucleosome assembly protein-like protein	3	VYALQGLLK	FVDPVDEKQNSALVK	DITEEEMQR
LmjF32.1730	coatomer epsilon subunit, putative	3	SNDEATLVNLAAVSAHK	SLLDALAVR	SESNPLLVTIR
LmjF34.1040	uracil phosphoribosyltransferase, putative	3	TDFIFYSER	GIIGVSIMR	LPTDVASR
LmjF35.4850	proteasome alpha 1 subunit, putative	3	CTAANPAFQR	AREEASDYHYR	YGVQIPIAVLAK
LmjF36.2380	sterol 24-c-methyltransferase, putative	3	HEYFLAAR	YAGETFFESLAR	CYSEVFR
LmjF36.3750	40S ribosomal protein S27-1, putative	3	ALLVEGCGYR	GFFDADLSYPTVR	QVTVVYSHATTSVECK
LmjF04.0460	adenylosuccinate lyase, putative	2	AYFSEYALFK	DLTDSTVLR
LmjF10.0490	mitogen-activated protein kinase 3, putative,map kinase 3, putative	2	LVPGLAGNTEGIDFLSK	IIDFGLSR
LmjF10.0870	histone h3	2	STSLLIQCAPFQR	DIQLALR
LmjF15.0010	histone h4	2	TVTACDVVNALR	TVTACDVVNALRK
LmjF19.0320	intraflagellar transport protein component, putative	2	IEGDIKPPGER	ALLDYVFR
LmjF19.0970	peptidyl-prolyl cis-trans isomerase, macrophage infectivity potentiator precursor, putative	2	TYAAVNYLER	TSAEIDAYLAK
LmjF21.1860	beta tubulin	2	FWEVISDEHGVDPTGTYQGDSDLQLER	INVYFDESTGGR
LmjF24.0640	MCAK-like kinesin, putative	2	GSILTEVLR	ISFIDLAGNER
LmjF24.1800	hypothetical protein, conserved	2	TAFLSYAQGQPK	EPEVDALALK
LmjF24.2210	60S ribosomal protein L12, putative	2	HSGNIPFAEIIK	AVGGEVAATASLAPK
LmjF30.1380	n-acyl-l-amino acid amidohydrolase, putative	2	DLVAAGVMEGVK	ILGSANIIDPK
LmjF31.1070	biotin/lipoate protein ligase-like protein	2	LPGGRDPEELTAVSLNSWGHLK	AFAVVAAEQTAGR
LmjF33.1750	macrophage migration inhibitory factor-like protein	2	PFLQTIVSVSLDDQKR	IYVFYYSTK
LmjF33.2270	hypothetical protein, conserved	2	VQELEAAAASSAEVASR	LAAEHAEHVAGLEAAK
LmjF33.2610	mitochondrial processing peptidase alpha subunit, putative,metallo-peptidase, Clan ME, Family M16	2	TVLAATGVADHK	GLGNPLSPTEQQLEQLTLER
LmjF35.1300	ubiquitin-conjugating enzyme E2, putative	2	DLEKDPPANTSGGPVSESDLFNWK	TAAEWTR
LmjF35.5260	hypothetical protein, conserved	2	YLESTQVVDALTR	VLGGASSADYEALQQENAR
LmjF36.1070	ribosomal protein L24, putative	2	AIVGADLSYIQEVR	YVPFAFLSTKPVLTFSRPK
[truncated: 3 more columns]
