# Supplementary material for: Proteomic analysis of the secretome of Leishmania donovani
Source: Genome Biol. 2008 Feb 18;9(2):R35. doi: 10.1186/gb-2008-9-2-r35 (PMC2374696; doi:10.1186/gb-2008-9-2-r35)
Supplement: Additional data file 2 — After determining which proteins were to be considered for analysis (as described in Materials and methods and for Additional Data File 1), the measured Cm/CA ratios were normalized to the measured value of histone H2B in each independent experiment. The normalized values were then log normal (Ln) transformed (mean Ln transformed Cm/CA ratio, experiments [Exps] 1 to 4) to reduce the spread of the data. The means of the Ln transformed ratios for each protein identity were then calculated (mean Ln transformed values). The relative standard deviations of the peptide ratios for each analysis are included. [file gb-2008-9-2-r35-S2.xls]

## Sheet: Additional Data File 2
Additional Data File 2: Cm/CA peptide ratios of leishmania conditioned medium proteins.
GeneDB Accession No.	Protein Identification	Mean Ln Transformed Cm/CA ratio Exp. 1	Relative peptide ratio SD Exp. 1	Mean Ln Transformed Cm/CA ratio Exp. 2	Relative peptide ratio SD Exp. 2	Mean Ln Transformed Cm/CA ratio Exp. 3	Relative peptide ratio SD Exp. 3	Mean Ln Transformed Cm/CA ratio Exp. 4	Relative peptide ratio SD Exp. 4	Mean Ln Tranformed Cm/CA values
LmjF14.1360	myo-inositol-1-phosphate synthase	3.02965	454.31	3.07685	101.189	6.50037	319.106	3.10906	183.262	3.92898
LmjF23.0200	endoribonuclease L-PSP (pb5), putative	1.25846	0		0	7.12196	308.264	3.34145	328.356	3.90729
LmjF15.1203	60S acidic ribosomal protein P2		0	2.6953	163.461	6.02	91.3732	2.47906	156.918	3.73145
LmjF35.2420	phosphoinositide-binding protein, putative		0	4.26423	798.931	5.27274	0	0.993252	12.1394	3.51007
LmjF16.0140	eukaryotic translation initiation factor 1A, putative		0	3.25656	138.887	5.50919	96.6136	1.02245	0	3.26273
LmjF32.2180	hypothetical protein, conserved	0.783902	91.711	2.74855	419.362	5.71023	0		23.2626	3.08089
LmjF11.0630	aminopeptidase, putative,metallo-peptidase, Clan MF, Family M17	2.75047	46.3199		0	4.9873	121.753	1.42552	39.4144	3.05443
LmjF35.3340	6-phosphogluconate dehydrogenase, decarboxylating, putative	1.05431	0	1.85786	144.64	6.90577	643.516	2.2192	16.4003	3.00929
LmjF04.0310	beta-fructofuranosidase, putative	0.371564	50.1294	2.44582	11.7157	5.96571	278.179		0	2.9277
LmjF36.3840	glycyl tRNA synthetase, putative	1.09527	113.207		0	5.50683	113.156	2.01357	56.7847	2.87189
LmjF36.5620	isoleucyl-tRNA synthetase, putative	2.65886	1566.26		0	4.65634	17.8812	1.25846	38.8325	2.85789
LmjF29.0510	cofilin-like protein		0	2.94654	746.442	3.9443	10.7631	1.50851	31.9136	2.79978
LmjF34.3500	ruvb-like 1 DNA helicase, putative	3.01111	876.138	2.7638	350.81	2.52733	4.27391		0.523901	2.76741
LmjF33.2740	translation initiation factor if-2, putative	1.32176	0	2.74148	0	4.20871	10.2232		0	2.75732
LmjF24.2210	60S ribosomal protein L12, putative		0	2.75684	186.765	3.90137	17.6189	1.20597	30.9896	2.62139
LmjF36.6910	chaperonin, putative,T-complex protein 1 (theta subunit), putative		0	1.93442	218.731	4.80868	202.366	1.08856	37.5356	2.61055
LmjF01.0770	eukaryotic initiation factor 4a, putative	0.548121	58.3407	2.42303	333.257	6.30861	1006.75	1.1314	50.3841	2.60279
LmjF36.1960	phosphomannomutase, putative	1.53902	66.3833		14.251	4.53796	11.9777	1.51072	26.2653	2.52923
LmjF34.2610	ATP-dependent DNA helicase, putative,ruvb DNA helicase-like protein, putative		0	2.06433	0	4.8206	77.2119	0.641854	23.0168	2.50893
LmjF29.1240	hypothetical protein, unknown function		0	0.81978	42.6606	5.69659	241.222	0.993252	18.5822	2.50321
LmjF30.0460	aspartyl-tRNA synthetase, putative	0.741937	59.793		13.0673	4.25604	29.9656		0	2.49899
LmjF32.2950	nucleoside diphosphate kinase b	2.58022	261.397	1.06126	23.2108	4.77255	18.3617	1.49962	63.3495	2.47841
LmjF34.1520	hypothetical protein, conserved	1.16627	142.586	2.11746	0	4.72402	41.8101	1.88707	46.0502	2.47371
LmjF12.0530	glucose-6-phosphate isomerase	1.40118	259.194	1.39872	0	4.55029	0		19.7895	2.45006
LmjF09.0100	hypothetical protein, conserved,calmodulin-like protein containing EF hand domain	2.07944	0	1.03318	0	5.14744	170.203	1.42792	75.3072	2.42199
LmjF33.1380	mitogen activated protein kinase, putative,map kinase, putative	1.78339	267.32	1.53256	53.4619	5.30196	169.268	1.06126	19.9216	2.41979
LmjF22.0470	hypothetical protein, conserved	0.722706	81.9699		0	5.04857	0	1.48614	80.0895	2.41914
LmjF28.1730	proteasome regulatory non-ATP-ase subunit 2, putative	2.08069	138.515		58.7885	4.46418	16.3888	0.667829	15.3704	2.40423
LmjF13.0570	40S ribosomal protein S12, putative		0	1.53471	0	4.71034	108.068	0.963174	21.956	2.40274
LmjF32.0630	hypothetical protein, conserved	1.41342	22.406	1.7984	125.099	4.90261	28.7283	1.46325	48.3523	2.39442
LmjF22.0300	hypothetical protein, conserved	0.307485	12.5033	3.37074	2046.94	4.72526	122.267	1.13783	0	2.38533
LmjF36.0180	elongation factor 2	1.32708	261.738	1.58104	399.058	4.7948	112.813	1.7984	403.201	2.37533
LmjF34.1040	uracil phosphoribosyltransferase, putative	1.10526	78.9821		0	4.85756	18.3199	1.06815	27.8102	2.34366
LmjF13.1580	ubiquitin-conjugating enzyme-like protein		0	1.53902	0	4.13661	10.0074	1.31372	2.68166	2.32978
LmjF09.0770	oligopeptidase b,serine peptidase, clan SC, family S9A-like protein	0.751416	31.6902		0	4.55356	34.2453	1.62137	0	2.30878
LmjF29.2340	hypothetical protein, conserved	0.444686	13.6107	2.04769	183.401	4.40867	0		16.4752	2.30035
LmjF34.2820	regulatory subunit of protein kinase a-like protein	0.774727	20.785	1.19996	11.7722	4.92631	36.3729		0.523901	2.30033
LmjF32.1820	iron superoxide dismutase, putative	1.74571	245.362		0	4.09917	24.5641	1.03674	23.2626	2.29387
LmjF07.0870	splicing factor ptsr1-like protein		0	2.28646	118.444	4.36106	0	0.231112	3.60329	2.29288
LmjF28.2740	activated protein kinase c receptor (LACK),guanine nucleotide-binding protein beta subunit-like protein	1.72098	154.943	1.7544	82.5874	4.2549	17.9055	1.39624	28.9825	2.28163
LmjF35.3230	cystathione gamma lyase, putative	1.22671	24.3055		0	4.46798	17.0299	1.14422	26.7109	2.27964
LmjF27.0760	small GTP-binding protein Rab1, putative	0.364643	54.695	1.36098	64.069	5.07991	0		28.1726	2.26851
LmjF25.0750	protein phosphatase, putative	1.78842	210.328	0.615186	45.0535	4.39901	0		30.2477	2.26754
LmjF25.1610	hypothetical protein, conserved	1.18479	141.369		0	4.41086	23.1233	1.1474	45.8593	2.24768
LmjF18.1370	heat shock protein, putative	1.29746	220.26	1.02962	80.83	5.26512	199.078	1.31372	69.1433	2.22648
LmjF35.0820	aspartate aminotransferase, putative	0.405465	0	1.73871	97.0442	4.52915	46.6382		20.0273	2.22444
LmjF36.1370	Transitional endoplasmic reticulum ATPase, putative,valosin-containing protein homolog	1.36864	182.374		0	4.49547	34.7125	0.802002	23.9969	2.22204
LmjF33.1750	macrophage migration inhibitory factor-like protein		0	1.21194	6.70869	3.996	11.1526	1.4207	0	2.20954
LmjF28.2860	cytosolic malate dehydrogenase, putative	0.582216	31.4254		0	4.59573	18.374	1.4327	37.4295	2.20355
LmjF36.5150	hypothetical protein, conserved	1.4061	221.442		0	3.68587	8.31929	1.50185	5.33153	2.19794
LmjF24.2060	transketolase, putative		0	1.05779	11.464	4.61195	33.7997	0.896088	27.3109	2.18861
LmjF36.0740	hypothetical protein, conserved		0		0	3.86031	19.919	0.500775	20.3007	2.18054
LmjF33.2550	isocitrate dehydrogenase, putative	0.215111	28.5783		0	4.98566	32.7864	1.28093	21.8466	2.16057
LmjF15.1450	proliferative cell nuclear antigen (PCNA), putative	0.378437	0	1.45161	65.5374	4.65139	24.9649		25.3657	2.16048
LmjF25.2020	hypothetical protein, conserved	0.0582688	33.9906	3.12983	0	4.6387	103.56	0.797507	11.4396	2.15608
LmjF36.0070	stress-inducible protein STI1 homolog	0.444686	73.7388	2.60786	24.8332	4.62026	68.5399	0.943906	38.9322	2.15418
LmjF13.0090	carboxypeptidase, putative,metallo-peptidase, Clan MA(E), family 32	1.8563	268.107	0.850151	19.4497	4.63347	40.1956	1.23547	33.7716	2.14385
LmjF09.0970	elongation factor-1 gamma	1.26413	45.5178		0	4.42365	41.6403	0.741937	21.4157	2.14324
LmjF36.3780	hypothetical protein, conserved	1.59331	84.2406	1.34807	0	4.22332	0	1.40364	59.7922	2.14209
LmjF28.2770	heat-shock protein hsp70, putative	1.45861	342.175	0.770108	101.279	5.28822	196.562	1.04732	45.4595	2.14106
LmjF35.3860	t-complex protein 1, eta subunit, putative	0.476234	53.079	1.95303	261.957	5.67205	152.017	0.444686	7.62955	2.1365
LmjF36.1430	translation elongation factor 1-beta, putative	-0.301105	0	2.50389	349.012	4.20544	24.9119		23.9969	2.13608
LmjF26.1570	thimet oligopeptidase, putative,metallo-peptidase, Clan MA(E), Family M3	2.00956	520.876	0.24686	0	4.68148	15.2365	1.46325	33.972	2.10029
LmjF30.3090	hypothetical protein, conserved	0.993252	57.3137	2.60565	670.752	4.44582	15.1659	0.350657	41.9402	2.09884
LmjF32.1730	coatomer epsilon subunit, putative	0.845868	17.3216		0	4.39433	0	1.04732	17.8804	2.09584
LmjF35.1010	casein kinase, putative	-0.0100503	0		0	4.17131	0		0	2.08063
LmjF05.0960	dipeptidyl-peptidase III, putative,metallo-peptidase, Clan M-, Family M49	1.72277	471.891	0.667829	25.2688	4.59552	26.8951	1.32442	62.4934	2.07763
LmjF35.0400	40S ribosomal protein S3a, putative	1.43983	191.801		0	4.37412	25.739	0.41211	16.2152	2.07536
LmjF12.0250	cysteinyl-tRNA synthetase, putative	0.350657	60.9988		0	4.62183	18.8269	1.23837	19.7895	2.07029
LmjF14.1320	serine hydroxymethyltransferase, putative	0.425268	80.6432	0.765468	0	4.9834	38.1751		43.7022	2.05805
LmjF21.1090	t-complex protein 1, delta subunit, putative		0	1.26976	58.0185	4.23541	18.0457	0.65752	54.7639	2.05423
LmjF25.0720	eukaryotic initiation factor 5a, putative	0.678033	49.2714	1.58309	103.618	4.55008	50.0217	1.40118	30.2477	2.0531
LmjF15.1190	hypothetical protein, conserved	0.00995032	0		32.8846	4.92892	160.629	1.21194	16.628	2.05027
LmjF14.1160	enolase	1.52823	247.731	0.940007	40.8446	4.74875	54.1303	0.966984	43.7022	2.04599
LmjF19.0160	aminopeptidase, putative,metallo-peptidase, Clan MG, Family M24	0.173953	10.4542		0	4.52515	18.6774	1.40854	27.2714	2.03588
LmjF35.0370	ATP-dependent DEAD-box RNA helicase, putative		0	0.139762	0	4.78072	0	1.18479	15.2631	2.03509
LmjF36.2030	chaperonin Hsp60, mitochondrial precursor	1.16627	179.697	3.06058	691.496	3.34639	14.2457	0.548121	41.948	2.03034
LmjF21.1830	proteasome alpha 5 subunit, putative,20S proteasome subunit alpha 5, putative	1.45861	115.656	1.00063	6.24785	4.17146	19.1788	1.48161	20.6903	2.02808
LmjF28.2310	eukaryotic translation initiation factor, putative		0	0.641854	12.6564	4.23367	8.69808	1.17248	14.1302	2.016
LmjF23.1220	t-complex protein 1, gamma subunit, putative	0.10436	0	1.46094	0	5.84137	0	0.587787	19.442	1.99861
LmjF16.1425	paraflagellar rod protein 2C	1.49065	280.468	0.0769611	0	5.46239	0	0.947789	25.6659	1.99445
LmjF35.1220	short chain dehydrogenase, putative	0.854415	57.8314		0	4.0015	20.861	1.10856	35.2226	1.98816
LmjF05.0350	trypanothione reductase	1.16002	93.715	1.0818	0	4.45202	39.4319	1.24703	18.9664	1.98522
LmjF36.2020	chaperonin Hsp60, mitochondrial precursor	1.53687	234.956		0	3.55706	21.0327	0.854415	35.5484	1.98278
LmjF36.1630	clathrin heavy chain, putative	1.94591	279.981		0	4.01223	1.6222	-0.0202027	5.4404	1.97931
LmjF23.1580	hypothetical protein, conserved		0	0.81093	22.4133	3.91302	38.2517	1.20297	19.6482	1.97564
LmjF03.0690	hypothetical protein, conserved	0.139762	5.64938		18.8409	4.78833	11.901	0.985817	8.43188	1.9713
LmjF04.0470	60S ribosomal protein L11 (L5, L16)	1.32442	285.76		0	4.73611	0	-0.150823	3.30924	1.9699
LmjF21.0760	proteasome regulatory non-ATP-ase subunit 5, putative,19S proteasome regulatory subunit	1.10856	57.568		0	4.17884	4.82451	0.620576	49.0673	1.96933
LmjF23.0110	mannose-1-phosphate guanyltransferase	1.1314	87.4328	1.10856	50.4918	4.45702	25.4978	1.14103	59.7616	1.9595
LmjF14.0850	calpain-like cysteine peptidase, putative,cysteine peptidase, Clan CA, family C2, putative		0	0.662688	0	3.93457	9.37055	1.26413	14.9236	1.95379
LmjF17.1290	translation initiation factor, putative	0.867101	131.134	1.10526	0	4.47472	24.9801	1.35325	62.3809	1.95008
LmjF16.0540	aspartate carbamoyltransferase, putative	0.231112	7.79574	1.11841	0	4.81875	29.9009	1.61542	35.0602	1.94592
LmjF35.1410	threonyl-tRNA synthetase, putative	1.24127	119.675	0.970779	15.9962	4.45737	17.7284	1.10856	21.6672	1.94449
LmjF30.2740	TPR domain protein, conserved	1.9947	486.901	0.779325	42.0247	4.25206	28.1087	0.683097	17.7598	1.9273
LmjF23.0270	pteridine reductase 1	-0.510826	9.2765		0	4.92711	30.617	1.36098	52.715	1.92575
LmjF32.0080	N-myristoyl transferase, putative	1.15688	1.2291	1.02962	0	4.03336	40.4076	1.47933	0	1.9248
LmjF11.0820	hypothetical protein, conserved	-0.248461	0	3.36419	0	3.95451	10.7127	0.587787	0	1.91451
LmjF03.0520	hypothetical protein, conserved	-1.34707	7.3836	3.77345	1719.79	4.12891	0	1.10194	29.4352	1.91431
LmjF36.6650	2,3-bisphosphoglycerate-independent phosphoglycerate mutase,2,3-bisphosphoglycerate-independentphosphoglyce ra temutase	0.722706	38.6832	0.732368	26.7916	4.7303	43.2256	1.44927	12.9984	1.90866
LmjF23.1480	hypothetical protein, conserved	0.845868	42.544	0.277632	1.71323	4.5819	0		0	1.9018
LmjF10.0070	ribosomal protein l35a, putative	0.182322	0		1.78814	3.61872	6.36335		0	1.90052
LmjF27.2000	hypothetical protein, conserved	0.593327	13.5075	1.23837	22.2327	4.42425	5.72378	1.34025	29.9303	1.89905
LmjF26.0810	glutathione peroxidase-like protein, putative	0.0953102	9.94175	0.824175	0	4.73891	21.4403	1.90806	57.9324	1.89161
LmjF27.0190	proteasome alpha 7 subunit, putative	1.58515	80.8683	0.0676587	12.3831	4.61453	15.4682	1.29198	20.492	1.88983
LmjF31.1070	biotin/lipoate protein ligase-like protein	-0.0725707	0	1.77156	10.4366	4.77432	19.9657	1.07841	0	1.88793
LmjF35.3100	ATP-dependent RNA helicase, putative	0.570979	66.9032	1.55814	16.8002	4.65966	38.7348	0.741937	25.7037	1.88268
LmjF28.1820	replication factor A, 51kDa subunit, putative		0	0.34359	21.8183	4.32466	38.7704	0.947789	0	1.87201
LmjF21.0540	la RNA binding protein, putative	0.916291	73.0805	1.10194	50.5934	4.30959	21.9346	1.16002	35.2032	1.87196
LmjF35.2200	RNA-binding protein, putative	1.16315	123.381	2.27419	237.104	4.20409	42.7848	-0.162519	6.97261	1.86973
LmjF24.1500	IgE-dependent histamine-releasing factor, putative	-0.653926	7.86494	1.72277	26.1497	5.01781	55.055	1.39128	26.0456	1.86948
LmjF26.1380	prefoldin-like protein	0.553885	52.6699	1.22964	14.8838	4.54744	21.4557	1.12493	27.1635	1.86397
LmjF26.1240	heat shock protein 70-related protein	1.18173	131.957	1.17557	125.492	4.43189	50.2921	0.652325	32.7719	1.86038
LmjF26.2280	nitrilase, putative	1.5433	70.3412	0.924259	0	3.11084	0		0	1.85947
LmjF31.1890	peptidase m20/m25/m40 family-like protein		0	0.783902	45.4129	3.92059	17.0387	0.858662	0	1.85438
LmjF06.0140	proteasome beta 6 subunit, putative,20S proteasome beta 6 subunit, putative	1.97408	55.7645	0.792992	17.3399	4.34225	0	0.29267	0	1.8505
LmjF21.1760	centromere/microtubule binding protein cbf5, putative	1.1474	0	1.4327	86.0609	3.79863	0	1.02245	7.21697	1.8503
LmjF18.0700	hypothetical protein, conserved	1.05431	65.2349		0	3.88074	0	0.609766	24.6147	1.84827
LmjF11.1170	eukaryotic release factor 3, putative		0	-0.0100503	8.91561	4.61789	0	0.924259	26.072	1.84403
LmjF27.1310	arginyl-tRNA synthetase, putative	-0.0100503	30.9714	-0.527633	12.4329	6.54416	2690.36	1.36864	54.3134	1.84378
LmjF21.0800	hypothetical protein, conserved	0.0769611	31.8221		0	4.59643	26.3794	0.783902	11.3901	1.8191
LmjF34.0650	proteasome regulatory non-ATP-ase subunit 11, putative,19S proteasome regulatory subunit, Metallo-peptidase, Clan MP, Family M67	1.65632	234.717	0.815365	30.6304	3.95661	7.47587	0.71784	22.8181	1.78653
LmjF35.0750	proteasome activator protein pa26, putative	1.04732	48.3268		0	3.03783	0.7467	1.25562	20.0273	1.78026
LmjF21.0430	hypothetical protein, conserved	0.357674	10.322	1.4327	0	4.23801	12.1338	1.08856	0	1.77924
LmjF35.2350	aminopeptidase P, putative,metallo-peptidase, Clan MG, Family M24	1.05431	12.8591	0.0953102	0	4.5817	81.6844	1.36609	34.508	1.77435
LmjF02.0370	proteasome regulatory non-ATPase subunit 6, putative	2.63834	615.612	-0.10536	2.38838	3.93808	0	0.620576	0	1.77291
LmjF36.5100	hypothetical protein, conserved	0.0953102	11.4857	1.18784	77.6705	4.65918	7.49855	1.1314	33.0457	1.76844
LmjF04.0960	adenylate kinase, putative	0.270027	43.3606	1.67147	74.4001	4.31013	30.8673	0.81978	31.7102	1.76785
LmjF22.1540	alanyl-tRNA synthetase, putative		0	0.0769611	31.5379	4.59744	18.4405	0.625938	21.3564	1.76678
LmjF06.0370	glutamine synthetase, putative	1.06815	174.675	0.173953	25.5063	4.81567	4.55065	1.0043	27.5504	1.76552
LmjF31.2150	prostaglandin f2-alpha synthase	0.565314	89.6584	1.10526	38.4553	4.25021	10.6956	1.13783	36.9333	1.76465
LmjF34.2580	hypothetical protein, conserved	0.530628	82.6659	1.02604	52.9192	4.89148	3.4524	0.593327	0	1.76037
LmjF27.1260	T-complex protein 1, beta subunit, putative	-0.371064	2.51731	1.53256	144.62	5.56149	54.4476	0.314811	6.46202	1.75945
LmjF13.0450	hypothetical protein, conserved	1.67147	0	0.924259	24.4152	3.67731	8.30641	0.756122	35.3755	1.75729
LmjF07.0640	hypothetical protein, conserved	-0.400477	3.20573		0	4.28744	12.8036	1.37118	34.6953	1.75271
LmjF30.3240	glutamyl-tRNA synthetase, putative	-0.301105	15.8278		0	4.23077	5.37284	1.30563	48.6503	1.7451
LmjF13.1220	40S ribosomal protein S4, putative	1.75613	438.792		0	3.74479	23.2332	-0.274437	20.5214	1.74216
LmjF21.0810	methionyl-tRNA synthetase, putative	0.207014	36.8276	0.837248	67.6232	4.67712	16.0589	1.24415	26.2913	1.74138
LmjF36.3210	14-3-3 protein-like protein	0.139762	34.7223	1.33763	33.7914	4.45516	19.6586	1.02604	10.0348	1.73965
LmjF17.0010	hypothetical protein, conserved	0.19062	39.7174	1.13462	0	4.6704	63.7734	0.95935	23.3052	1.73875
LmjF33.2540	carboxypeptidase, putative,metallo-peptidase, Clan MA(E), Family M32	1.63705	301.158	-0.446287	4.03778	4.72491	35.4881	1.02245	32.7194	1.73453
LmjF36.3880	eukaryotic translation initiation factor 3 subunit, putative	0.518794	29.7373	0.593327	15.5082	4.51174	55.333	1.31372	37.5157	1.7344
LmjF10.0490	mitogen-activated protein kinase 3, putative,map kinase 3, putative	0.858662	0		0	3.44234	0	0.900161	29.0222	1.73372
LmjF25.0910	cyclophilin a	1.93586	0	0.548121	8.20452	3.26995	3.43042	1.17866	15.3816	1.73315
LmjF08.1110	stress-induced protein sti1	1.19392	274.117	0.765468	54.7573	4.12342	14.7574	0.837248	26.4808	1.73001
LmjF34.4600	hypothetical protein, conserved	-0.616186	4.31342	1.82938	5.15215	4.23888	10.4588	1.41342	12.3614	1.71637
LmjF35.5260	hypothetical protein, conserved	-0.162519	14.1735		0	3.92197	0	1.38128	55.0779	1.71358
LmjF33.2570	aminopeptidase, putative,metallo-peptidase, Clan MF, Family M17	0.95935	25.7666	0.0487901	3.3019	4.44817	14.1996	1.39128	0	1.7119
LmjF32.0840	hypothetical protein, conserved	1.09861	47.0447	1.44692	30.2466	3.13201	32.188	1.15373	35.0361	1.70782
LmjF32.0950	hypothetical protein, conserved	-0.0943106	11.882	0.756122	82.7633	4.93792	46.1218	1.20896	44.8236	1.70217
LmjF14.0190	hypothetical protein, conserved	0.737164	107.503	0.641854	10.8572	4.54042	0	0.883768	22.9955	1.7008
LmjF30.3130	valyl-tRNA synthetase, putative	0.0392207	21.0834	0.285179	31.4979	5.24739	285.863	1.15373	22.4273	1.68138
LmjF26.2700	6-phosphogluconolactonase	0.86289	0	0.824175	8.92381	3.38099	0	1.63705	0	1.67628
LmjF11.0350	14-3-3 protein, putative	-0.248461	10.0412		0	4.37311	30.2654	0.900161	17.897	1.67494
LmjF31.2790	adp-ribosylation factor, putative		0	0.867101	42.0123	4.34989	0	-0.210721	11.611	1.66876
LmjF21.1700	proteasome alpha 2 subunit, putative	0.506818	16.8655	0.65752	22.2659	4.21124	19.3168	1.26695	36.5409	1.66063
LmjF18.0280	hypothetical protein, conserved	0.996949	76.456	1.53902	0	4.63201	36.2411	-0.579819	10.2643	1.64704
LmjF15.1440	glutaminyl-tRNA synthetase, putative	-0.0725707	21.5091		22.1032	4.21833	15.7934	0.792992	25.3657	1.64625
LmjF36.1600	proteasome alpha 1 subunit, putative	0.71784	52.2497	0.476234	18.7223	4.30027	1.62309	1.07841	32.7868	1.64319
LmjF36.3910	S-adenosylhomocysteine hydrolase	0.985817	97.7229	0.336472	16.8212	4.24492	16.9351	1.0043	23.5659	1.64288
LmjF04.0750	60S ribosomal protein L10, putative	1.39377	221.294	0.841567	29.0819	4.196	17.5981	0.122218	22.5841	1.63839
LmjF30.3040	eukaryotic translation initiation factor 3 subunit 7-like protein	-0.446287	0		0	4.53131	24.4517	0.828552	19.8512	1.63786
LmjF23.0360	NADP-dependent alcohol dehydrogenase, putative	0.0295588	19.5013	1.16938	42.5305	4.14662	18.6116	1.15688	26.0325	1.62561
LmjF17.0735	lysine decarboxylase-like protein	0.0953102	20.6409	2.13889	68.7305	4.93397	0	-0.71335	0	1.6137
LmjF35.1880	60S ribosomal protein L5, putative	-1.02165	11.6879	1.49739	61.3478	4.61185	28.5458	1.30833	47.3138	1.59898
LmjF35.4850	proteasome alpha 1 subunit, putative	1.07841	27.9901	0.0676587	4.09479	4.2485	18.0784	0.989541	28.9635	1.59603
LmjF28.2170	hypothetical protein, conserved	0.867101	77.3105		0	3.48032	7.26599	0.438255	5.04985	1.59522
LmjF27.1300	hypothetical protein, conserved	0.385262	40.0096	0.891998	0	4.16076	17.0699	0.908259	18.0335	1.58657
LmjF20.0240	hypothetical protein, conserved	0.797507	59.9135	-0.527633	0	4.79637	64.284	1.25846	0	1.58118
LmjF36.3590	cysteine synthase, putative	0.285179	1.95915	0.438255	12.8644	4.33651	26.7931	1.2613	24.618	1.58031
LmjF13.0560	60S ribosomal protein L18, putative	0.81093	77.6687		0	4.21759	73.7243	-0.287682	21.7956	1.58028
LmjF32.0230	dynein light chain, flagellar outer arm, putative		0	0.19062	0	4.31482	0	0.198851	12.6746	1.5681
LmjF30.3500	S-adenosylmethionine synthetase,methionine adenosyltransferase	2.1883	0	-0.616186	0	4.60026	72.4204	0.0487901	7.52222	1.55529
LmjF08.0290	iron superoxide dismutase	1.58515	76.6275	-0.776529	10.7704	4.9489	0	0.398776	10.5159	1.53907
LmjF07.0340	ATP-dependent DEAD/H RNA helicase, putative	0.641854	28.7211	1.35583	94.6732	4.06044	5.56415	0.0953102	13.7741	1.53836
LmjF30.2600	c-1-tetrahydrofolate synthase, cytoplasmic, putative	-0.579819	16.1605	1.10856	0	4.16263	13.8073	1.45861	25.9147	1.5375
LmjF10.0290	isocitrate dehydrogenase [NADP], mitochondrial precursor, putative	1.62334	86.9714	-0.314711	24.1126	3.70007	11.2174	1.13462	55.4126	1.53583
LmjF33.2270	hypothetical protein, conserved	0.0861777	0	1.10194	0	4.03141	1.37184	0.916291	7.23258	1.53395
LmjF08.0550	translation initiation factor-like protein	0.182322	21.9368		0	4.39864	12.2251	-0.0100503	9.99857	1.52364
LmjF06.0120	cyclophilin	2.31747	519.841	0.285179	28.8522	2.85244	2.96347	0.636577	15.5051	1.52292
LmjF20.1280	calpain-like cysteine peptidase, putative,calpain-like cysteine peptidase, Clan CA, family C2	-0.400477	13.3588	1.8901	0	3.94333	11.2299	0.631272	0	1.51605
LmjF01.0410	ribosomal protein S7, putative	1.13462	158.587	0.858662	18.4005	4.12342	27.721	-0.0943106	12.4622	1.5056
LmjF33.0312	heat shock protein 83-1	-0.248461	44.6933		0	4.05126	19.2558	0.698135	21.4089	1.50031
LmjF32.1000	chaperonin containing t-complex protein, putative	-0.653926	0	1.37372	0	4.3	196.462	0.97456	36.5256	1.49859
LmjF15.0200	60S ribosomal protein L13a, putative	0.620576	88.4315	1.29473	0.513943	4.00679	15.8599	0.0295588	40.5185	1.48791
LmjF34.3670	vacuolar ATP synthase catalytic subunit a, putative	-0.478036	13.4172		0	4.57852	2.83275	0.357674	13.0312	1.48605
LmjF24.1800	hypothetical protein, conserved		0		0	2.43449	4.49396	0.530628	17.3809	1.48256
LmjF28.2910	glutamate dehydrogenase, putative		0	-0.579819	0	4.04445	17.3462	0.982078	8.10791	1.48224
LmjF15.0230	lysyl-tRNA synthetase, putative	0.963174	146.666	-1.07881	2.77009	4.84008	53.7503	1.15688	22.7566	1.47033
LmjF36.4650	60S acidic ribosomal protein, putative	0.322084	33.5163		0	4.63269	19.0653	-0.562119	17.8819	1.46422
LmjF09.1010	hypothetical protein, conserved	-0.544727	0	0.81978	10.5392	4.222	21.0579	1.35583	32.0026	1.46322
LmjF30.0880	adenosine kinase, putative	0.392042	11.811	0.350657	4.14966	4.69263	26.3891	0.41211	0	1.46186
LmjF21.1060	40S ribosomal protein S23, putative		0	1.23547	0	3.47072	11.53	-0.328504	15.3119	1.45923
LmjF32.1200	proteasome regulatory non-ATP-ase subunit, putative	0.703098	0	-0.0943106	3.21746	4.46625	0	0.703098	0	1.44453
LmjF05.0830	methylthioadenosine phosphorylase, putative	0.783902	90.6382	-0.415515	0	4.28538	7.48093	1.11514	13.9289	1.44223
LmjF36.5010	40S ribosomal protein SA, putative	-0.544727	10.5844	1.15688	0	4.20155	12.46	0.912283	28.3055	1.4315
LmjF31.0010	5-methyltetrahydropteroyltriglutamate--homocyst ei nemethyltransferase, putative	1.981	971.122	-2.20728	0	4.59127	61.479	1.31909	19.7451	1.42102
LmjF16.1310	cytochrome c, putative	-0.162519	13.3657	2.36274	0	2.42569	0	0.985817	12.7187	1.40293
LmjF29.2510	6-phospho-1-fructokinase, putative		0	-0.916291	4.46875	1.11841	1.31412	4.00113	2826.42	1.40109
LmjF27.2400	heat shock protein DnaJ, putative	1.7138	186.211	-0.274437	11.6743	3.89549	8.28181	0.254642	3.00311	1.39737
LmjF08.0890	mitochondrial DNA polymerase beta	0.0392207	18.4839	-0.150823	6.36867	4.29265	0		0	1.39368
LmjF32.3900	60S ribosomal protein L2, putative	1.63705	207.558		0	3.44872	11.856	-0.916291	5.19208	1.38983
LmjF21.1552	RNA helicase, putative	0.920283	47.9015	-0.916291	3.62552	4.61453	53.987	0.832909	22.6527	1.36286
LmjF32.0400	ATP-dependent RNA helicase, putative	0.727549	118.781	0.113329	18.1732	4.22771	22.2659	0.371564	15.1328	1.36004
LmjF32.3270	chaperonin alpha subunit, putative	1.13783	0	0.10436	23.6002	3.63627	39.4324	0.553885	21.5581	1.35809
LmjF34.4310	coatomer alpha subunit, putative	0.364643	5.35133	0.0769611	23.3938	3.98192	8.60263	1.00796	14.6147	1.35787
LmjF11.0100	seryl-tRNA synthetase, putative	-0.798508	3.55934		0	4.5866	51.789	0.285179	17.5062	1.35776
LmjF32.3130	ribosomal protein l3, putative	1.29746	266.123	0.688135	41.1734	3.98248	32.0413	-0.653926	11.5018	1.32854
LmjF36.2950	succinyl-CoA ligase [GDP-forming] beta-chain, putative	0.476234	20.2305	2.37304	259.728	3.06526	20.967	-0.653926	7.44476	1.31515
LmjF25.1420	GTP-binding protein, putative	1.18479	136.908		0	2.61374	4.42566	0.122218	57.6016	1.30692
LmjF24.2110	hypothetical protein, conserved	0.760806	72.0216	0.850151	107.498	2.89812	25.9105	0.708036	53.8572	1.30428
LmjF04.1230	actin	2.09924	0	-0.174353	25.4282	3.00221	16.3217	0.277632	28.8544	1.30118
LmjF07.0680	40S ribosomal protein S9, putative	-0.139262	18.9686		0	3.91402	11.3042	0.122218	29.9827	1.29899
LmjF14.0450	hypothetical protein, conserved	1.075	0	0.708036	0	2.08939	0		22.9955	1.29081
LmjF22.1520	40S ribosomal protein L14, putative	0.0295588	11.8865	2.10169	198.75	3.50975	6.36964	-0.478036	9.60885	1.29074
LmjF11.1000	pyruvate phosphate dikinase, putative	0.985817	144.289		0	3.28541	5.55714	-0.430783	19.3391	1.28015
LmjF35.1300	ubiquitin-conjugating enzyme E2, putative	-1.13943	7.83498	0.943906	0	4.75022	37.42	0.553885	0	1.27714
LmjF16.0460	60S ribosomal protein l21, putative	0.512824	20.2305	0.223143	12.0491	3.07547	4.38935		0	1.27048
LmjF29.2200	GTP-binding protein, putative	0.815365	118.743	-0.314711	11.9467	3.52341	10.1462	1.02245	36.7804	1.26163
LmjF29.2460	60S ribosomal protein L13, putative	1.91102	437.049	0.322084	12.7743	3.50435	5.49964	-0.776529	6.56318	1.24023
LmjF36.0930	40S ribosomal protein S18, putative	2.12226	252.914	-1.13943	27.1133	4.05248	12.144	-0.150823	20.4469	1.22112
LmjF18.0510	aconitase, putative	0.828552	138.054	-0.653926	9.97167	3.90902	0	0.688135	23.7764	1.19294
LmjF31.1750	nucleosome assembly protein-like protein	-1.02165	0		0	3.56218	0	0.989541	4.68084	1.17669
LmjF13.1480	Ran-binding protein 1, putative		0	1.17557	27.9347	1.4422	313.696	0.871293	0	1.16302
LmjF28.2430	vacuolar ATP synthase subunit B, putative	0.582216	73.2968	0.239017	36.9443	3.27714	0.128141	0.542324	15.1347	1.16018
LmjF27.1380	60S acidic ribosomal subunit protein, putative	0.559616	55.1561	0.314811	33.137	2.596	1.2841		54.3134	1.15681
LmjF15.0950	40S ribosomal protein S3, putative	0.770108	34.4509	1.36609	41.5771	2.71005	0	-0.223143	8.59418	1.15578
LmjF13.0870	mitochondrial processing peptidase alpha subunit, putative,metallo-peptidase, Clan ME, Family M16	3.35411	2003.99		0	0.350657	0.172132	-0.248461	8.92403	1.1521
LmjF07.0500	60S ribosomal protein L7a, putative	0.198851	45.8485	1.16002	90.5331	3.57178	21.7913	-0.328504	14.7222	1.15054
LmjF25.1120	aldehyde dehydrogenase, mitochondrial precursor	0.165514	27.3226		0	2.88982	0	0.392042	9.17735	1.14912
LmjF11.1110	60S ribosomal protein L28, putative		0		0	3.17972	5.04855	-0.916291	18.4094	1.13171
LmjF22.1460	i/6 autoantigen-like protein	0.625938	47.9429		0	2.01757	0.725287	0.751416	0	1.13164
LmjF14.1440	hypothetical protein, conserved	1.64673	170.455		0	1.55181	2.24213	0.173953	2.25078	1.12417
LmjF21.1555	hypothetical protein, conserved	1.49739	206.059		0	3.67757	0	-1.83258	3.82745	1.11412
LmjF29.1750	paraflagellar rod protein 1D, putative	0.239017	32.6626	-0.579819	10.7753	3.76468	4.56842	1.0116	54.1339	1.10887
LmjF36.6940	protein disulfide isomerase	0.0198026	0	-0.820981	4.93253	5.07186	44.973	0.0953102	15.0795	1.0915
LmjF10.0210	nucleolar protein, putative		0	-1.42712	0	4.16697	22.0699	0.457425	24.0047	1.06576
LmjF11.1190	40S ribosomal protein S15a, putative	1.55181	101.635	-0.0304592	9.00377	3.05824	7.31178	-0.328504	12.8996	1.06277
LmjF27.1805	glycosomal phosphoenolpyruvate carboxykinase, putative	1.53471	203.284	-0.116534	4.13677	3.38405	17.7315	-0.579819	7.39138	1.0556
LmjF26.0620	10 kDa heat shock protein, putative	0.307485	5.78619	0.845868	6.09017	2.26384	1.86699	0.802002	20.0524	1.0548
LmjF24.0640	MCAK-like kinesin, putative	0.198851	36.6655		0	3.3418	0	-0.385663	25.6373	1.05166
LmjF22.1370	intraflagellar transport protein-like protein		0	1.01523	4.11977		0	1.03318	11.6108	1.02421
LmjF35.4130	poly(a) binding protein, putative	1.60744	272.25	-1.7148	0	3.81727	9.3084	0.371564	20.5411	1.02037
LmjF18.0670	citrate synthase, putative	1.4929	0	0.806476	0		4.1472	0.71784	0	1.00574
LmjF26.0140	adenine phosphoribosyltransferase	0.727549	0	1.73342	201.696		34.5594	0.518794	0	0.993255
LmjF28.1200	glucose-regulated protein 78, putative	0.792992	134.544	-0.462035	16.0048	3.85227	19.9862	-0.223143	31.1939	0.990022
LmjF36.2860	40S ribosomal protein S24e	0.270027	32.1157		0	3.35899	8.20016	-0.673345	6.81619	0.985223
LmjF27.0930	isovaleryl-coA dehydrogenase, putative	1.28093	0		0	2.05156	3.03371	-0.385663	0	0.982276
LmjF26.0170	60S ribosomal protein L7, putative	-0.430783	22.3386	0.940007	70.6839	3.91142	22.391	-0.510826	7.79033	0.977455
LmjF32.0880	60S ribosomal protein L18a, putative	-0.597837	14.4545	1.05779	62.0798	3.79818	6.68406	-0.430783	12.4413	0.956838
LmjF18.1380	pyruvate dehydrogenase E1 component alpha subunit, putative	1.10526	40.2303		0	2.02287	3.2292	-0.301105	14.9964	0.942341
LmjF21.0030	hypothetical protein, conserved	-0.248461	5.38942		0	3.50104	10.3014	-0.446287	7.66705	0.935431
LmjF33.2340	succinyl-coA:3-ketoacid-coenzyme A transferase, mitochondrial precursor, putative	1.0438	56.9619		0	2.53449	4.16828	-0.820981	7.28415	0.919104
LmjF19.0060	40S ribosomal protein S2	0.215111	32.3353	0.774727	35.5499	3.10638	8.59517	-0.494296	17.9916	0.90048
LmjF24.2070	40S ribosomal protein S8, putative	-0.733969	7.90763	0.779325	40.5439	3.98248	16.2704	-0.462035	9.57642	0.89145
LmjF25.2130	succinyl-CoA synthetase alpha subunit, putative	0.570979	66.3496		22.0582	2.92692	3.87176	-0.84397	0.188158	0.884642
LmjF32.2690	ribosomal protein L27, putative	1.0438	32.82	0.0198026	14.4323	3.30908	4.8602	-0.84397	6.41938	0.88218
LmjF11.0960	40S ribosomal protein S5	0.0582688	23.2627		0	2.91993	13.9411	-0.356675	19.2644	0.873842
LmjF34.0110	adenylate kinase, putative	0.512824	31.9358	0.307485	0	2.39334	0.232035	0.239017	15.175	0.863166
LmjF36.3990	hs1vu complex proteolytic subunit-like,hs1vu complex proteolytic subunit-like, threonine peptidase, Clan T(1), family T1B	1.33763	99.9871	-0.941608	3.50981	2.92799	9.26573	0.122218	1.46603	0.861557
LmjF18.1510	P-type H+-ATPase, putative		0	1.15057	0	1.91839	1.77591	-0.494296	15.3362	0.858223
LmjF03.0200	delta-1-pyrroline-5-carboxylate dehydrogenase, putative	1.28923	244.327	-0.798508	2.96219	2.72981	4.81037	0.207014	14.7423	0.856888
LmjF06.1070	deoxyribose-phosphate aldolase, putative	0.405465	0		0		19.7574	1.28093	16.1626	0.8432
LmjF36.1260	fructose-1,6-bisphosphate aldolase	1.29746	180.814	-0.673345	6.98212	3.06339	7.78263	-0.328504	16.4645	0.839751
LmjF29.1100	hypothetical protein, conserved	1.07841	53.6781	0.760806	0		6.7287	0.678033	0	0.839083
LmjF29.0760	lipophosphoglycan biosynthetic protein, putative,heat shock protein 90, putative,glucose regulated protein 94, putative	0.582216	72.4571	-0.430783	19.0757	3.41871	4.88054	-0.223143	13.4881	0.83675
LmjF29.2860	40S ribosomal protein S19-like protein	0.270027	19.4271	-0.287682	2.22549	3.65351	9.07697	-0.314711	9.67062	0.830286
LmjF19.1400	hypothetical protein, conserved	0.824175	103.368	0.587787	4.13435		1.59519	1.03318	16.1882	0.815049
LmjF32.3010	hypothetical protein, conserved,leucine rich repeat protein, putative	0.00995032	27.1758	-1.30933	3.76083	4.57161	0	-0.0202027	15.163	0.813007
LmjF35.1180	NADH-dependent fumarate reductase, putative	0.165514	33.1522		0	2.31846	18.3934	-0.0943106	19.8468	0.796554
LmjF04.0760	nascent polypeptide associated complex subunit-like protein, copy 2		0	0.336472	36.6352		0	1.25276	29.2308	0.794618
LmjF28.2555	40S ribosomal protein S17, putative		120.978	-0.18633	12.1169	3.7598	31.7962	-1.20397	7.19995	0.789834
LmjF35.0030	pyruvate kinase, putative	0.951658	24.3832	0.182322	10.0339		51.4674	1.23256	3.25912	0.788846
LmjF32.3310	dihydrolipoamide dehydrogenase, putative	0.904218	80.0977	-0.527633	15.2254	2.44842	20.0759	0.270027	32.3235	0.773757
LmjF22.0730	hypothetical protein, conserved		0	-0.634878	7.5918	2.10779	4.18196	0.770108	14.9246	0.747672
LmjF35.3840	proteasome beta 2 subunit, putative	1.34807	50.9673	-0.0304592	3.43854		0	0.879627	20.8572	0.732414
LmjF10.0910	small GTP-binding protein Rab11, putative,Rab11 GTPase, putative	0.19062	18.9027	0.48858	40.3721	2.46385	1.36064	-0.235722	0	0.726833
LmjF28.1010	ribosomal protein s20, putative	0.29267	31.1159	-0.0833816	0	3.66048	15.8442	-1.02165	5.85521	0.712029
LmjF15.1010	glutamate dehydrogenase	1.46325	296.948	-0.616186	8.74463	2.23324	2.44334	-0.235722	28.6659	0.711145
LmjF21.0730	60S ribosomal protein l36, putative	0.858662	0	-0.18633	2.76161	3.02723	5.08493	-0.891598	12.4931	0.701991
LmjF26.1960	hypothetical protein, conserved	0.0295588	1.51493	-0.274437	17.0983	2.7213	0.925348	0.29267	29.9352	0.692272
LmjF27.1870	trypanothione synthetase, putative	0.19062	22.422	0.641854	0		0	1.24415	23.3131	0.69221
LmjF17.0080	elongation factor 1-alpha	-0.235722	17.5822	-0.127833	18.8057	3.89467	40.6311	-0.776529	9.77766	0.688647
LmjF02.0460	hypothetical protein, conserved	0.966984	145.103		0	1.45161	3.20708	-0.371064	34.9094	0.682511
LmjF09.1120	mitochondrial RNA binding protein 2,MRP2, gBP25	0.71295	101.077	-0.653926	4.80268	2.30259	2.63663	0.223143	6.49529	0.646188
LmjF19.0710	glycosomal malate dehydrogenase	0.239017	41.7646	-0.84397	18.6458	3.30505	10.1073	-0.162519	23.8535	0.634395
LmjF35.2210	kinetoplastid membrane protein-11	-2.81341	0		0	3.83579	6.60869	0.832909	24.5492	0.618429
LmjF23.0040	peroxidoxin,tryparedoxin peroxidase	0.438255	62.2324	-0.544727	9.27682	2.28544	3.66462	0.277632	16.0232	0.61415
LmjF27.0510	calpain-like cysteine peptidase, putative,cysteine peptidase, Clan CA, family C2, putative	0.932164	78.1711	-0.371064	0		0	1.23837	28.1726	0.599825
LmjF21.1770	ATP synthase F1 subunit gamma protein, putative	0.0487901	44.8251		0	1.39624	3.79341	0.329304	11.701	0.591446
LmjF26.2000	hypothetical protein, conserved	0.223143	33.7914		0	1.84688	0	-0.301105	0	0.589639
LmjF35.3060	ubiquitin-activating enzyme E1, putative	0.883768	104.999	-0.34249	6.07961		1.60135	1.21194	26.4025	0.584406
LmjF21.1050	60S ribosomal protein L9, putative	0.559616	11.0982	-0.510826	11.8844	2.52011	1.52434	-0.248461	21.4664	0.58011
LmjF23.0560	kinesin, putative	-0.328504	10.3287	0.900161	0	1.43031	12.4047	0.300105	31.1834	0.575518
LmjF29.2300	ubiquitin hydrolase, putative,cysteine peptidase, Clan CA, family C19, putative	0.703098	0	-0.356675	5.73581		58.0171	1.37118	16.4752	0.572535
LmjF24.0850	triosephosphate isomerase	0.841567	27.3696	0.756122	17.1485		0	0.0861777	13.91	0.561289
LmjF35.4770	peptidyl-prolyl cis-trans isomerase (cyclophilin-40), putative	1.30833	202.794	-0.673345	0		0	1.03674	29.1383	0.557242
LmjF30.2470	heat shock 70-related protein 1, mitochondrial precursor, putative	0.887891	191.272	-0.994252	5.33639	2.45788	12.9347	-0.287682	21.0404	0.515959
LmjF05.0030	small GTP-binding protein, putative		0	-0.820981	10.9777	3.81529	0	-1.46968	3.1796	0.508212
LmjF21.0845	hypoxanthine-guanine phosphoribosyltransferase	0.29267	0	0.71295	0		16.6112		0	0.50281
LmjF15.1000	60S ribosomal protein L6, putative	1.10856	129.574	-0.0943106	15.2584	2.23109	4.10487	-1.27297	9.70418	0.493094
LmjF13.0880	hypothetical protein, conserved	1.0438	52.1288	0.0487901	0		0	0.385262	0	0.492619
LmjF33.0792	beta-tubulin	1.10526	0	-0.634878	11.0526	1.83578	4.87433	-0.356675	14.1023	0.48737
LmjF29.0870	hypothetical protein, conserved	1.27536	200.339	-0.597837	0		0	0.783902	20.5114	0.487143
LmjF33.2390	heat shock protein, putative	0.0953102	37.4769	0	8.72243	1.92716	2.72973	-0.0943106	12.4084	0.482041
LmjF36.3750	40S ribosomal protein S27-1, putative		0	-0.71335	8.3246	2.34947	5.1698	-0.235722	22.0027	0.466799
LmjF04.0460	adenylosuccinate lyase, putative	0.494696	51.1894	0.431782	9.05228		41.7806		0	0.463239
LmjF23.0690	3-ketoacyl-coa thiolase-like protein	0.285179	39.1231	-0.478036	1.51876	2.04252	1.03814	-0.0202027	25.4807	0.457365
LmjF13.0280	alpha tubulin	0.81978	146.474	-0.798508	12.875	1.72633	3.38103	-0.162519	48.759	0.396271
LmjF21.1860	beta tubulin	0.425268	44.2318	-0.616186	12.1162	2.10047	3.57394	-0.371064	14.734	0.384622
LmjF35.3760	60S ribosomal protein L27A/L29, putative	0.122218	9.59146	-0.71335	0	2.86277	10.7533	-0.776529	9.01333	0.373778
LmjF21.0240	hexokinase, putative	0.774727	56.8882	-0.867501	14.3733	1.92132	1.97324	-0.385663	33.439	0.360722
LmjF02.0710	ATP-dependent Clp protease subunit, heat shock protein 78 (HSP78), putative,serine peptidase, putative	1.47018	181.734		0		0	-0.755023	5.84043	0.357577
LmjF35.3280	60S ribosomal subunit protein L31, putative	0.336472	31.3191	-0.328504	12.4923	2.58097	8.37791	-1.30933	7.72283	0.319902
LmjF30.2970	glyceraldehyde 3-phosphate dehydrogenase, glycosomal	1.64673	268.887	-0.820981	7.77881	1.6864	2.03974	-1.38629	4.96442	0.281465
LmjF16.0520	hypothetical protein, conserved		0		0	1.91692	0	-1.38629	4.99963	0.265315
LmjF35.1380	mitochondrial processing peptidase, beta subunit, putative,metallo-peptidase, Clan ME, Family M16	1.4884	258.581	-0.967584	6.02463	1.24127	2.61923	-0.776529	0	0.246389
LmjF27.1110	mitochondrial RNA binding protein 1,gBP21, MRP1	-0.415515	20.8176	-0.71335	3.98202	2.12346	3.77278	-0.127833	0.542816	0.21669
LmjF12.0670	cytochrome c oxidase subunit iv	0.270027	43.7729	-0.941608	0	2.04122	0	-0.510826	18.5952	0.214703
LmjF32.0750	RNA binding protein, putative	0.300105	23.7466	0.779325	19.7539		40.024	-0.446287	9.01296	0.211047
LmjF36.1070	ribosomal protein L24, putative		0	-0.673345	8.63429	2.68171	2.15878	-1.42712	4.25704	0.193748
LmjF26.0660	protein disulfide isomerase, putative	-1.83258	2.3926	0.10436	29.6273	2.02287	1.33067	0.444686	23.393	0.184834
LmjF12.0210	proteasome regulatory ATPase subunittcc1l8.3, putative	1.4422	99.9787	-0.84397	0.198192		1.73352	-0.0512933	4.28452	0.182313
LmjF25.1710	pyruvate dehydrogenase E1 beta subunit, putative	0.924259	37.039	-0.446287	8.81069		0	0.0676587	13.4748	0.181877
LmjF08.1100	hypothetical protein, conserved	0.405465	58.8997		0	1.01885	3.2886	-0.941608	11.2022	0.160901
LmjF33.2610	mitochondrial processing peptidase alpha subunit, putative,metallo-peptidase, Clan ME, Family M16	0.300105	0	-0.634878	0		0	0.708036	0	0.124421
LmjF19.0200	ADP, ATP carrier protein 1, mitochondrial precursor, putative,ADP/ATP translocase 1, putative	0.357674	33.9481		0	1.13783	2.31884	-1.13943	15.3713	0.118691
LmjF06.0570	60S ribosomal protein L23a, putative		28.2663	-1.23787	0	1.1314	1.9258	0.457425	0	0.116984
LmjF30.2820	chaperonin HSP60/CNP60, putative	-0.10536	0	0.336472	0		0		0	0.115556
LmjF36.2380	sterol 24-c-methyltransferase, putative	-1.56065	0	-0.0618754	0	2.29051	0	-0.261365	12.1976	0.101656
LmjF23.1410	hypothetical protein, conserved	0.262364	47.4043		0	1.11514	0	-1.07881	0	0.0995654
LmjF30.1380	n-acyl-l-amino acid amidohydrolase, putative	-0.994252	0		0	1.18479	0		0	0.0952689
LmjF25.1170	ATPase beta subunit, putative	1.77156	626.865	-1.30933	5.95764	0.932164	2.7327	-1.02165	13.3189	0.0931843
LmjF18.1400	60S ribosomal protein L34, putative	-0.776529	0		0	2.02022	2.64564	-0.994252	14.2609	0.083147
LmjF15.0280	ribonucleoprotein p18, mitochondrial precursor, putative	0.678033	57.7189	-0.301105	15.861		0	-0.162519	23.5836	0.0714698
LmjF19.0320	intraflagellar transport protein component, putative		0	-0.446287	342.092		0	0.536493	9.40024	0.0451032
LmjF26.0880	40S ribosomal protein S16, putative	2.0149	0	-0.867501	3.10847		0	-1.04982	13.2104	0.0325268
LmjF31.1220	vacuolar-type proton translocating pyrophosphatase 1, putative		0	-0.150823	0	1.83896	0	-1.66073	5.76366	0.0091357
LmjF33.1610	peptidase M20/M25/M40, putative	-1.07881	0	0.215111	29.9128		0	0.867101	15.303	0.00113397
LmjF09.1340	histone H2B	0	42.9976	0	24.4402	0	0.864646	0	16.1907	0
LmjF25.0490	RNA-binding protein, putative, UPB1	-0.356675	8.69979	-0.248461	10.3085	1.60944	0.861002	-1.04982	10.5743	-0.0113801
LmjF10.0870	histone h3	0.307485	3.67201	-2.04022	1.04207	0.732368	1.70508	0.86289	6.70164	-0.0343696
LmjF05.0500	ATPase alpha subunit	1.52606	192.946	-1.30933	7.24753	0.314811	1.12257	-0.820981	35.0337	-0.0723617
LmjF36.6760	hypothetical protein, conserved	0.364643	42.2873	-1.13943	8.64448	0.500775	1.45418		0	-0.0913385
LmjF23.0760	mitochondrial RNA binding protein, putative	0.431782	61.4027	-0.891598	1.70516		35.2903	0.0953102	34.19	-0.121502
LmjF15.0010	histone h4	0.797507	25.0025	-1.96611	2.79272		0	0.683097	10.3716	-0.161836
LmjF35.3790	60S ribosomal protein L23, putative	0.392042	70.4597	-0.597837	15.3177		0	-0.371064	9.87931	-0.192286
LmjF28.2420	2-oxoglutarate dehydrogenase, E2 component, dihydrolipoamide succinyltransferase, putative	-0.527633	6.29949	-1.38629	6.97249	1.4327	0.838617	-0.385663	11.0307	-0.216722
LmjF35.3700	Gim5A protein, putative,glycosomal membrane protein	-0.10536	54.3449		0	0.19062	0.596528	-0.820981	12.5401	-0.24524
LmjF29.0720	hypothetical protein, conserved	-2.30259	0	0.506818	17.12		0	0.879627	13.6355	-0.30538
LmjF35.0070	prohibitin, putative	1.335	86.3439	-1.96611	1.15992		0		3.25912	-0.315556
LmjF26.1710	cytochrome c oxidase subunit V, putative	0.524729	63.586	-2.52573	1.90552	2.46044	3.15884	-1.77196	5.42076	-0.328129
LmjF19.0970	peptidyl-prolyl cis-trans isomerase, macrophage infectivity potentiator precursor, putative	-0.261365	10.4258	-2.81341	0	1.74397	0		0	-0.443602
LmjF35.0240	60S ribosomal protein L30	-0.462035	30.094	-2.81341	0.13066	1.04732	0.751622	-0.261365	0	-0.622373
LmjF36.3470	2-oxoglutarate dehydrogenase E1 component, putative	-0.261365	16.1465	-0.579819	12.0234		1.85432	-1.46968	5.34291	-0.770286
LmjF25.1190	ribosomal protein S25		0	-0.820981	4.53533		0	-1.07881	7.55555	-0.949895
LmjF30.3600	ATP synthase, epsilon chain, putative	-1.20397	9.00526		0	-0.544727	0.0556741	-1.7148	4.98553	-1.1545
LmjF31.2600	calreticulin, putative	-0.415515	0	-0.84397	4.14497		25.5194	-3.21888	0.0229755	-1.49279
