# Supplementary material for: Proteomic analysis of the secretome of Leishmania donovani
Source: Genome Biol. 2008 Feb 18;9(2):R35. doi: 10.1186/gb-2008-9-2-r35 (PMC2374696; doi:10.1186/gb-2008-9-2-r35)
Supplement: Additional data file 3 — GO annotation of the proteins detected in leishmania Cm. *Proteins with amino-terminal secretion signal peptides, and †proteins shown to be antigenic. GO IDs lists the GO identification number associated with each protein, and GO Term lists the term associated with each GO ID. C, cellular compartment; F, molecular function; P, biologic process. [file gb-2008-9-2-r35-S3.xls]

## Sheet: Additional Data File 3
Additional Data File 3: Gene ontology analysis of leishmania conditioned medium proteins.
GeneDB Accession No.	Protein Identification * †	GO ID	GO Term
LmjF01.0410	ribosomal protein S7, putative	GO:0003735	F:structural constituent of ribosome
LmjF01.0410	ribosomal protein S7, putative	GO:0005840	C:ribosome
LmjF01.0410	ribosomal protein S7, putative	GO:0006412	P:translation
LmjF01.0770	eukaryotic initiation factor 4a, putative	GO:0003723	F:RNA binding
LmjF01.0770	eukaryotic initiation factor 4a, putative	GO:0003743	F:translation initiation factor activity
LmjF01.0770	eukaryotic initiation factor 4a, putative	GO:0005524	F:ATP binding
LmjF01.0770	eukaryotic initiation factor 4a, putative	GO:0005829	C:cytosol
LmjF01.0770	eukaryotic initiation factor 4a, putative	GO:0006412	P:translation
LmjF01.0770	eukaryotic initiation factor 4a, putative	GO:0008026	F:ATP-dependent helicase activity
LmjF02.0370	proteasome regulatory non-ATPase subunit 6, putative	GO:0043231	C:intracellular membrane-bound organelle
LmjF02.0370	proteasome regulatory non-ATPase subunit 6, putative	GO:0043234	C:protein complex
LmjF02.0370	proteasome regulatory non-ATPase subunit 6, putative	GO:0044444	C:cytoplasmic part
LmjF02.0710	ATP-dependent Clp protease subunit, heat shock protein 78 (HSP78), putative,serine peptidase, putative	GO:0005524	F:ATP binding
LmjF02.0710	ATP-dependent Clp protease subunit, heat shock protein 78 (HSP78), putative,serine peptidase, putative	GO:0006457	P:protein folding
LmjF02.0710	ATP-dependent Clp protease subunit, heat shock protein 78 (HSP78), putative,serine peptidase, putative	GO:0008233	F:peptidase activity
LmjF02.0710	ATP-dependent Clp protease subunit, heat shock protein 78 (HSP78), putative,serine peptidase, putative	GO:0016020	C:membrane
LmjF02.0710	ATP-dependent Clp protease subunit, heat shock protein 78 (HSP78), putative,serine peptidase, putative	GO:0017111	F:nucleoside-triphosphatase activity
LmjF03.0200	delta-1-pyrroline-5-carboxylate dehydrogenase	GO:0003842	F:1-pyrroline-5-carboxylate dehydrogenase activity
LmjF03.0200	delta-1-pyrroline-5-carboxylate dehydrogenase	GO:0004028	F:3-chloroallyl aldehyde dehydrogenase activity
LmjF03.0200	delta-1-pyrroline-5-carboxylate dehydrogenase	GO:0005759	C:mitochondrial matrix
LmjF03.0200	delta-1-pyrroline-5-carboxylate dehydrogenase	GO:0006561	P:proline biosynthetic process
LmjF03.0200	delta-1-pyrroline-5-carboxylate dehydrogenase	GO:0006562	P:proline catabolic process
LmjF03.0690	hypothetical protein, conserved	GO:0003824	F:catalytic activity
LmjF04.0310	beta-fructofuranosidase-like protein*	GO:0004553	F:hydrolase activity, hydrolyzing O-glycosyl compounds
LmjF04.0310	beta-fructofuranosidase-like protein*	GO:0008152	P:metabolic process
LmjF04.0460	adenylosuccinate lyase, putative	GO:0004018	F:adenylosuccinate lyase activity
LmjF04.0460	adenylosuccinate lyase, putative	GO:0006144	P:purine base metabolic process
LmjF04.0460	adenylosuccinate lyase, putative	GO:0009152	P:purine ribonucleotide biosynthetic process
LmjF04.0470	60S ribosomal protein L11 (L5, L16)	GO:0002119	P:larval development (sensu Nematoda)
LmjF04.0470	60S ribosomal protein L11 (L5, L16)	GO:0003735	F:structural constituent of ribosome
LmjF04.0470	60S ribosomal protein L11 (L5, L16)	GO:0005515	F:protein binding
LmjF04.0470	60S ribosomal protein L11 (L5, L16)	GO:0005842	C:cytosolic large ribosomal subunit (sensu Eukaryota)
LmjF04.0470	60S ribosomal protein L11 (L5, L16)	GO:0006412	P:translation
LmjF04.0470	60S ribosomal protein L11 (L5, L16)	GO:0007276	P:gamete generation
LmjF04.0470	60S ribosomal protein L11 (L5, L16)	GO:0009792	P:embryonic development ending in birth or egg hatching
LmjF04.0470	60S ribosomal protein L11 (L5, L16)	GO:0019843	F:rRNA binding
LmjF04.0470	60S ribosomal protein L11 (L5, L16)	GO:0040010	P:positive regulation of growth rate
LmjF04.0470	60S ribosomal protein L11 (L5, L16)	GO:0040035	P:hermaphrodite genitalia development
LmjF04.0750	60S ribosomal protein L10, putative	GO:0003735	F:structural constituent of ribosome
LmjF04.0750	60S ribosomal protein L10, putative	GO:0006412	P:translation
LmjF04.0750	60S ribosomal protein L10, putative	GO:0030872	C:cytosolic large ribosomal subunit (sensu Archaea)
LmjF04.0760	nascent polypeptide associated complex subunit-like protein, copy 2	GO:0005854	C:nascent polypeptide-associated complex
LmjF04.0760	nascent polypeptide associated complex subunit-like protein, copy 2	GO:0006350	P:transcription
LmjF04.0760	nascent polypeptide associated complex subunit-like protein, copy 2	GO:0006412	P:translation
LmjF04.0760	nascent polypeptide associated complex subunit-like protein, copy 2	GO:0006810	P:transport
LmjF04.0760	nascent polypeptide associated complex subunit-like protein, copy 2	GO:0051083	P:'de novo' cotranslational protein folding
LmjF04.0960	adenylate kinase, putative	GO:0004849	F:uridine kinase activity
LmjF04.0960	adenylate kinase, putative	GO:0005524	F:ATP binding
LmjF04.0960	adenylate kinase, putative	GO:0009041	F:uridylate kinase activity
LmjF04.0960	adenylate kinase, putative	GO:0015949	P:nucleobase, nucleoside and nucleotide interconversion
LmjF04.1230	actin	GO:0000011	P:vacuole inheritance
LmjF04.1230	actin	GO:0000132	P:establishment of mitotic spindle orientation
LmjF04.1230	actin	GO:0000142	C:cellular bud neck contractile ring
LmjF04.1230	actin	GO:0000812	C:SWR1 complex
LmjF04.1230	actin	GO:0000916	P:contractile ring contraction involved in cytokinesis
LmjF04.1230	actin	GO:0001300	P:chronological cell aging
LmjF04.1230	actin	GO:0005200	F:structural constituent of cytoskeleton
LmjF04.1230	actin	GO:0005515	F:protein binding
LmjF04.1230	actin	GO:0005524	F:ATP binding
LmjF04.1230	actin	GO:0005884	C:actin filament
LmjF04.1230	actin	GO:0006281	P:DNA repair
LmjF04.1230	actin	GO:0006357	P:regulation of transcription from RNA polymerase II promoter
LmjF04.1230	actin	GO:0006887	P:exocytosis
LmjF04.1230	actin	GO:0006897	P:endocytosis
LmjF04.1230	actin	GO:0006970	P:response to osmotic stress
LmjF04.1230	actin	GO:0006979	P:response to oxidative stress
LmjF04.1230	actin	GO:0007047	P:cell wall organization and biogenesis
LmjF04.1230	actin	GO:0007119	P:budding cell isotropic bud growth
LmjF04.1230	actin	GO:0009306	P:protein secretion
LmjF04.1230	actin	GO:0009416	P:response to light stimulus
LmjF04.1230	actin	GO:0009611	P:response to wounding
LmjF04.1230	actin	GO:0009733	P:response to auxin stimulus
LmjF04.1230	actin	GO:0009845	P:seed germination
LmjF04.1230	actin	GO:0016573	P:histone acetylation
LmjF04.1230	actin	GO:0030037	P:actin filament reorganization during cell cycle
LmjF04.1230	actin	GO:0030050	P:vesicle transport along actin filament
LmjF04.1230	actin	GO:0030437	P:sporulation (sensu Fungi)
LmjF04.1230	actin	GO:0030468
LmjF04.1230	actin	GO:0030479	C:actin cortical patch
LmjF04.1230	actin	GO:0030482	C:actin cable
LmjF04.1230	actin	GO:0031011	C:INO80 complex
LmjF04.1230	actin	GO:0035267	C:NuA4 histone acetyltransferase complex
LmjF04.1230	actin	GO:0048364	P:root development
LmjF05.0030	small GTP-binding protein, putative	GO:0005215	F:transporter activity
LmjF05.0030	small GTP-binding protein, putative	GO:0005525	F:GTP binding
LmjF05.0030	small GTP-binding protein, putative	GO:0005739	C:mitochondrion
LmjF05.0030	small GTP-binding protein, putative	GO:0005783	C:endoplasmic reticulum
LmjF05.0030	small GTP-binding protein, putative	GO:0006886	P:intracellular protein transport
LmjF05.0030	small GTP-binding protein, putative	GO:0006888	P:ER to Golgi vesicle-mediated transport
LmjF05.0030	small GTP-binding protein, putative	GO:0007264	P:small GTPase mediated signal transduction
LmjF05.0030	small GTP-binding protein, putative	GO:0016023	C:cytoplasmic membrane-bound vesicle
LmjF05.0350	trypanothione reductase	GO:0005737	C:cytoplasm
LmjF05.0350	trypanothione reductase	GO:0006118	P:electron transport
LmjF05.0350	trypanothione reductase	GO:0015036	F:disulfide oxidoreductase activity
LmjF05.0350	trypanothione reductase	GO:0015042	F:trypanothione-disulfide reductase activity
LmjF05.0350	trypanothione reductase	GO:0030503	P:regulation of cell redox homeostasis
LmjF05.0350	trypanothione reductase	GO:0050660	F:FAD binding
LmjF05.0500	ATPase alpha subunit	GO:0005524	F:ATP binding
LmjF05.0500	ATPase alpha subunit	GO:0015986	P:ATP synthesis coupled proton transport
LmjF05.0500	ATPase alpha subunit	GO:0045261	C:proton-transporting ATP synthase complex, catalytic core F(1)
LmjF05.0500	ATPase alpha subunit	GO:0046872	F:metal ion binding
LmjF05.0500	ATPase alpha subunit	GO:0046933	F:hydrogen ion transporting ATP synthase activity, rotational mechanism
LmjF05.0500	ATPase alpha subunit	GO:0046961	F:hydrogen ion transporting ATPase activity, rotational mechanism
LmjF05.0830	methylthioadenosine phosphorylase, putative	GO:0016763	F:transferase activity, transferring pentosyl groups
LmjF05.0960	dipeptidyl-peptidase III, putative,metallo-peptidase, Clan M-, Family M49	GO:0003674	F:molecular_function
LmjF06.0120	cyclophilin	GO:0003755	F:peptidyl-prolyl cis-trans isomerase activity
LmjF06.0120	cyclophilin	GO:0005575	C:cellular_component
LmjF06.0120	cyclophilin	GO:0006457	P:protein folding
LmjF06.0140	proteasome beta 6 subunit, putative,20S proteasome beta 6 subunit, putative	GO:0004298	F:threonine endopeptidase activity
LmjF06.0140	proteasome beta 6 subunit, putative,20S proteasome beta 6 subunit, putative	GO:0005829	C:cytosol
LmjF06.0140	proteasome beta 6 subunit, putative,20S proteasome beta 6 subunit, putative	GO:0005839	C:proteasome core complex (sensu Eukaryota)
LmjF06.0140	proteasome beta 6 subunit, putative,20S proteasome beta 6 subunit, putative	GO:0006510	P:ATP-dependent proteolysis
LmjF06.0140	proteasome beta 6 subunit, putative,20S proteasome beta 6 subunit, putative	GO:0006511	P:ubiquitin-dependent protein catabolic process
LmjF06.0370	glutamine synthetase, putative	GO:0004356	F:glutamate-ammonia ligase activity
LmjF06.0370	glutamine synthetase, putative	GO:0006542	P:glutamine biosynthetic process
LmjF06.0370	glutamine synthetase, putative	GO:0009399	P:nitrogen fixation
LmjF06.0570	60S ribosomal protein L23a, putative	GO:0000166	F:nucleotide binding
LmjF06.0570	60S ribosomal protein L23a, putative	GO:0000786	C:nucleosome
LmjF06.0570	60S ribosomal protein L23a, putative	GO:0003677	F:DNA binding
LmjF06.0570	60S ribosomal protein L23a, putative	GO:0003735	F:structural constituent of ribosome
LmjF06.0570	60S ribosomal protein L23a, putative	GO:0005634	C:nucleus
LmjF06.0570	60S ribosomal protein L23a, putative	GO:0005840	C:ribosome
LmjF06.0570	60S ribosomal protein L23a, putative	GO:0006334	P:nucleosome assembly
LmjF06.0570	60S ribosomal protein L23a, putative	GO:0006412	P:translation
LmjF06.0570	60S ribosomal protein L23a, putative	GO:0019843	F:rRNA binding
LmjF06.0570	60S ribosomal protein L23a, putative	GO:0042254	P:ribosome biogenesis and assembly
LmjF06.1070	deoxyribose-phosphate aldolase, putative	GO:0003824	F:catalytic activity
LmjF06.1070	deoxyribose-phosphate aldolase, putative	GO:0008152	P:metabolic process
LmjF07.0340	ATP-dependent DEAD/H RNA helicase, putative	GO:0003676	F:nucleic acid binding
LmjF07.0340	ATP-dependent DEAD/H RNA helicase, putative	GO:0005524	F:ATP binding
LmjF07.0340	ATP-dependent DEAD/H RNA helicase, putative	GO:0005575	C:cellular_component
LmjF07.0340	ATP-dependent DEAD/H RNA helicase, putative	GO:0006139	P:nucleobase, nucleoside, nucleotide and nucleic acid metabolic process
LmjF07.0340	ATP-dependent DEAD/H RNA helicase, putative	GO:0008026	F:ATP-dependent helicase activity
LmjF07.0500	60S ribosomal protein L7a, putative	GO:0003735	F:structural constituent of ribosome
LmjF07.0500	60S ribosomal protein L7a, putative	GO:0005624	C:membrane fraction
LmjF07.0500	60S ribosomal protein L7a, putative	GO:0006412	P:translation
LmjF07.0500	60S ribosomal protein L7a, putative	GO:0042254	P:ribosome biogenesis and assembly
LmjF07.0500	60S ribosomal protein L7a, putative	GO:0042788	C:polysomal ribosome
LmjF07.0680	40S ribosomal protein S9, putative	GO:0003735	F:structural constituent of ribosome
LmjF07.0680	40S ribosomal protein S9, putative	GO:0005843	C:cytosolic small ribosomal subunit (sensu Eukaryota)
LmjF07.0680	40S ribosomal protein S9, putative	GO:0006412	P:translation
LmjF07.0680	40S ribosomal protein S9, putative	GO:0019843	F:rRNA binding
LmjF08.0290	iron superoxide dismutase	GO:0004784	F:superoxide dismutase activity
LmjF08.0290	iron superoxide dismutase	GO:0005624	C:membrane fraction
LmjF08.0290	iron superoxide dismutase	GO:0006801	P:superoxide metabolic process
LmjF08.0290	iron superoxide dismutase	GO:0046872	F:metal ion binding
LmjF08.0550	translation initiation factor-like protein	GO:0005488	F:binding
LmjF08.0550	translation initiation factor-like protein	GO:0006412	P:translation
LmjF08.0890	mitochondrial DNA polymerase beta	GO:0003677	F:DNA binding
LmjF08.0890	mitochondrial DNA polymerase beta	GO:0003890	F:beta DNA polymerase activity
LmjF08.0890	mitochondrial DNA polymerase beta	GO:0005622	C:intracellular
LmjF08.0890	mitochondrial DNA polymerase beta	GO:0006260	P:DNA replication
LmjF08.0890	mitochondrial DNA polymerase beta	GO:0006281	P:DNA repair
LmjF08.1110	stress-induced protein sti1	GO:0005488	F:binding
LmjF08.1110	stress-induced protein sti1	GO:0009408	P:response to heat
LmjF08.1110	stress-induced protein sti1	GO:0009579	C:thylakoid
LmjF08.1110	stress-induced protein sti1	GO:0009644	P:response to high light intensity
LmjF08.1110	stress-induced protein sti1	GO:0015979	P:photosynthesis
LmjF08.1110	stress-induced protein sti1	GO:0042542	P:response to hydrogen peroxide
LmjF09.0770	oligopeptidase b,serine peptidase, clan SC, family S9A-like protein	GO:0004252	F:serine-type endopeptidase activity
LmjF09.0970	elongation factor 1-gamma (ef-1-gamma)	GO:0003746	F:translation elongation factor activity
LmjF09.0970	elongation factor 1-gamma (ef-1-gamma)	GO:0005853	C:eukaryotic translation elongation factor 1 complex
LmjF09.0970	elongation factor 1-gamma (ef-1-gamma)	GO:0006414	P:translational elongation
LmjF09.0970	elongation factor 1-gamma (ef-1-gamma)	GO:0016740	F:transferase activity
LmjF09.1120	mitochondrial RNA binding protein 2,MRP2, gBP25	GO:0005739	C:mitochondrion
LmjF09.1120	mitochondrial RNA binding protein 2,MRP2, gBP25	GO:0016547	P:RNA modification
LmjF09.1340	histone H2B	GO:0000786	C:nucleosome
LmjF09.1340	histone H2B	GO:0003677	F:DNA binding
LmjF09.1340	histone H2B	GO:0005634	C:nucleus
LmjF09.1340	histone H2B	GO:0006334	P:nucleosome assembly
LmjF10.0070	ribosomal protein l35a, putative	GO:0002119	P:larval development (sensu Nematoda)
LmjF10.0070	ribosomal protein l35a, putative	GO:0003735	F:structural constituent of ribosome
LmjF10.0070	ribosomal protein l35a, putative	GO:0005840	C:ribosome
LmjF10.0070	ribosomal protein l35a, putative	GO:0006412	P:translation
LmjF10.0070	ribosomal protein l35a, putative	GO:0007276	P:gamete generation
LmjF10.0070	ribosomal protein l35a, putative	GO:0009792	P:embryonic development ending in birth or egg hatching
LmjF10.0070	ribosomal protein l35a, putative	GO:0018987	P:osmoregulation
LmjF10.0070	ribosomal protein l35a, putative	GO:0040010	P:positive regulation of growth rate
LmjF10.0070	ribosomal protein l35a, putative	GO:0040017	P:positive regulation of locomotion
LmjF10.0070	ribosomal protein l35a, putative	GO:0042254	P:ribosome biogenesis and assembly
LmjF10.0210	nucleolar protein, putative	GO:0030515	F:snoRNA binding
LmjF10.0290	isocitrate dehydrogenase [NADP], mitochondrial precursor, putative	GO:0000287	F:magnesium ion binding
LmjF10.0290	isocitrate dehydrogenase [NADP], mitochondrial precursor, putative	GO:0004450	F:isocitrate dehydrogenase (NADP+) activity
LmjF10.0290	isocitrate dehydrogenase [NADP], mitochondrial precursor, putative	GO:0005743	C:mitochondrial inner membrane
LmjF10.0290	isocitrate dehydrogenase [NADP], mitochondrial precursor, putative	GO:0006097	P:glyoxylate cycle
LmjF10.0290	isocitrate dehydrogenase [NADP], mitochondrial precursor, putative	GO:0006099	P:tricarboxylic acid cycle
LmjF10.0290	isocitrate dehydrogenase [NADP], mitochondrial precursor, putative	GO:0030145	F:manganese ion binding
LmjF10.0490	mitogen-activated protein kinase 3, putative,map kinase 3, putative	GO:0004674	F:protein serine/threonine kinase activity
LmjF10.0490	mitogen-activated protein kinase 3, putative,map kinase 3, putative	GO:0004713	F:protein-tyrosine kinase activity
LmjF10.0490	mitogen-activated protein kinase 3, putative,map kinase 3, putative	GO:0005524	F:ATP binding
LmjF10.0490	mitogen-activated protein kinase 3, putative,map kinase 3, putative	GO:0006468	P:protein amino acid phosphorylation
LmjF10.0870	histone h3	GO:0000775	C:chromosome, pericentric region
LmjF10.0870	histone h3	GO:0000786	C:nucleosome
LmjF10.0870	histone h3	GO:0003677	F:DNA binding
LmjF10.0870	histone h3	GO:0005634	C:nucleus
LmjF10.0870	histone h3	GO:0006334	P:nucleosome assembly
LmjF10.0870	histone h3	GO:0006974	P:response to DNA damage stimulus
LmjF10.0910	small GTP-binding protein Rab11, putative,Rab11 GTPase, putative	GO:0005524	F:ATP binding
LmjF10.0910	small GTP-binding protein Rab11, putative,Rab11 GTPase, putative	GO:0005525	F:GTP binding
LmjF10.0910	small GTP-binding protein Rab11, putative,Rab11 GTPase, putative	GO:0005622	C:intracellular
LmjF10.0910	small GTP-binding protein Rab11, putative,Rab11 GTPase, putative	GO:0006355	P:regulation of transcription, DNA-dependent
LmjF10.0910	small GTP-binding protein Rab11, putative,Rab11 GTPase, putative	GO:0007264	P:small GTPase mediated signal transduction
LmjF10.0910	small GTP-binding protein Rab11, putative,Rab11 GTPase, putative	GO:0008134	F:transcription factor binding
LmjF10.0910	small GTP-binding protein Rab11, putative,Rab11 GTPase, putative	GO:0015031	P:protein transport
LmjF10.0910	small GTP-binding protein Rab11, putative,Rab11 GTPase, putative	GO:0016020	C:membrane
LmjF11.0100	seryl-tRNA synthetase, putative	GO:0003723	F:RNA binding
LmjF11.0100	seryl-tRNA synthetase, putative	GO:0004828	F:serine-tRNA ligase activity
LmjF11.0100	seryl-tRNA synthetase, putative	GO:0005524	F:ATP binding
LmjF11.0100	seryl-tRNA synthetase, putative	GO:0005625	C:soluble fraction
LmjF11.0100	seryl-tRNA synthetase, putative	GO:0005737	C:cytoplasm
LmjF11.0100	seryl-tRNA synthetase, putative	GO:0006434	P:seryl-tRNA aminoacylation
LmjF11.0100	seryl-tRNA synthetase, putative	GO:0008033	P:tRNA processing
LmjF11.0350	14-3-3 protein, putative	GO:0005634	C:nucleus
LmjF11.0350	14-3-3 protein, putative	GO:0006605	P:protein targeting
LmjF11.0350	14-3-3 protein, putative	GO:0007088	P:regulation of mitosis
LmjF11.0350	14-3-3 protein, putative	GO:0007242	P:intracellular signaling cascade
LmjF11.0350	14-3-3 protein, putative	GO:0008426	F:protein kinase C inhibitor activity
LmjF11.0350	14-3-3 protein, putative	GO:0019899	F:enzyme binding
LmjF11.0350	14-3-3 protein, putative	GO:0019904	F:protein domain specific binding
LmjF11.0350	14-3-3 protein, putative	GO:0045309	F:protein phosphorylated amino acid binding
LmjF11.0630	aminopeptidase, putative,metallo-peptidase, Clan MF, Family M17	GO:0005622	C:intracellular
LmjF11.0630	aminopeptidase, putative,metallo-peptidase, Clan MF, Family M17	GO:0006508	P:proteolysis
LmjF11.0630	aminopeptidase, putative,metallo-peptidase, Clan MF, Family M17	GO:0016787	F:hydrolase activity
LmjF11.0960	40s ribosomal protein s5	GO:0003735	F:structural constituent of ribosome
LmjF11.0960	40s ribosomal protein s5	GO:0005843	C:cytosolic small ribosomal subunit (sensu Eukaryota)
LmjF11.0960	40s ribosomal protein s5	GO:0006412	P:translation
LmjF11.0960	40s ribosomal protein s5	GO:0016023	C:cytoplasmic membrane-bound vesicle
LmjF11.0960	40s ribosomal protein s5	GO:0045045	P:secretory pathway
LmjF11.1110	60S ribosomal protein L28, putative	GO:0005840	C:ribosome
LmjF11.1110	60S ribosomal protein L28, putative	GO:0006412	P:translation
LmjF11.1170	eukaryotic release factor 3, putative	GO:0000288	P:mRNA catabolic process, deadenylation-dependent decay
LmjF11.1170	eukaryotic release factor 3, putative	GO:0003924	F:GTPase activity
LmjF11.1170	eukaryotic release factor 3, putative	GO:0005525	F:GTP binding
LmjF11.1170	eukaryotic release factor 3, putative	GO:0006412	P:translation
LmjF11.1170	eukaryotic release factor 3, putative	GO:0008135	F:translation factor activity, nucleic acid binding
LmjF11.1170	eukaryotic release factor 3, putative	GO:0018444	C:translation release factor complex
LmjF11.1170	eukaryotic release factor 3, putative	GO:0045735	F:nutrient reservoir activity
LmjF11.1190	40S ribosomal protein S15a, putative	GO:0003723	F:RNA binding
LmjF11.1190	40S ribosomal protein S15a, putative	GO:0003735	F:structural constituent of ribosome
LmjF11.1190	40S ribosomal protein S15a, putative	GO:0005515	F:protein binding
LmjF11.1190	40S ribosomal protein S15a, putative	GO:0005843	C:cytosolic small ribosomal subunit (sensu Eukaryota)
LmjF11.1190	40S ribosomal protein S15a, putative	GO:0006412	P:translation
LmjF12.0210	proteasome regulatory ATPase subunittcc1l8.3, putative	GO:0000502	C:proteasome complex (sensu Eukaryota)
LmjF12.0210	proteasome regulatory ATPase subunittcc1l8.3, putative	GO:0005515	F:protein binding
LmjF12.0210	proteasome regulatory ATPase subunittcc1l8.3, putative	GO:0005524	F:ATP binding
LmjF12.0210	proteasome regulatory ATPase subunittcc1l8.3, putative	GO:0005634	C:nucleus
LmjF12.0210	proteasome regulatory ATPase subunittcc1l8.3, putative	GO:0005829	C:cytosol
LmjF12.0210	proteasome regulatory ATPase subunittcc1l8.3, putative	GO:0006508	P:proteolysis
LmjF12.0210	proteasome regulatory ATPase subunittcc1l8.3, putative	GO:0008026	F:ATP-dependent helicase activity
LmjF12.0210	proteasome regulatory ATPase subunittcc1l8.3, putative	GO:0009536	C:plastid
LmjF12.0210	proteasome regulatory ATPase subunittcc1l8.3, putative	GO:0016020	C:membrane
LmjF12.0210	proteasome regulatory ATPase subunittcc1l8.3, putative	GO:0030163	P:protein catabolic process
LmjF12.0250	cysteinyl-tRNA synthetase, putative	GO:0004817	F:cysteine-tRNA ligase activity
LmjF12.0250	cysteinyl-tRNA synthetase, putative	GO:0005524	F:ATP binding
LmjF12.0250	cysteinyl-tRNA synthetase, putative	GO:0006423	P:cysteinyl-tRNA aminoacylation
LmjF12.0250	cysteinyl-tRNA synthetase, putative	GO:0008270	F:zinc ion binding
LmjF12.0530	glucose-6-phosphate isomerase	GO:0004347	F:glucose-6-phosphate isomerase activity
LmjF12.0530	glucose-6-phosphate isomerase	GO:0006094	P:gluconeogenesis
LmjF12.0530	glucose-6-phosphate isomerase	GO:0006096	P:glycolysis
LmjF12.0530	glucose-6-phosphate isomerase	GO:0020015	C:glycosome
LmjF12.0670	cytochrome c oxidase subunit iv	GO:0006118	P:electron transport
LmjF13.0090	carboxypeptidase, putative,metallo-peptidase, Clan MA(E), family 32	GO:0006508	P:proteolysis
LmjF13.0090	carboxypeptidase, putative,metallo-peptidase, Clan MA(E), family 32	GO:0016787	F:hydrolase activity
LmjF13.0280	alpha tubulin	GO:0003924	F:GTPase activity
LmjF13.0280	alpha tubulin	GO:0005198	F:structural molecule activity
LmjF13.0280	alpha tubulin	GO:0005525	F:GTP binding
LmjF13.0280	alpha tubulin	GO:0006928	P:cell motility
LmjF13.0280	alpha tubulin	GO:0007018	P:microtubule-based movement
LmjF13.0280	alpha tubulin	GO:0045298	C:tubulin complex
LmjF13.0280	alpha tubulin	GO:0046785	P:microtubule polymerization
LmjF13.0450	hypothetical protein, conserved	GO:0003676	F:nucleic acid binding
LmjF13.0560	60S ribosomal protein L18, putative	GO:0003735	F:structural constituent of ribosome
LmjF13.0560	60S ribosomal protein L18, putative	GO:0006412	P:translation
LmjF13.0560	60S ribosomal protein L18, putative	GO:0015934	C:large ribosomal subunit
LmjF13.0570	40S ribosomal protein S12, putative	GO:0003735	F:structural constituent of ribosome
LmjF13.0570	40S ribosomal protein S12, putative	GO:0005840	C:ribosome
LmjF13.0570	40S ribosomal protein S12, putative	GO:0006412	P:translation
LmjF13.0870	mitochondrial processing peptidase alpha subunit, putative,metallo-peptidase, Clan ME, Family M16	GO:0005739	C:mitochondrion
LmjF13.0870	mitochondrial processing peptidase alpha subunit, putative,metallo-peptidase, Clan ME, Family M16	GO:0006508	P:proteolysis
LmjF13.0870	mitochondrial processing peptidase alpha subunit, putative,metallo-peptidase, Clan ME, Family M16	GO:0008237	F:metallopeptidase activity
LmjF13.1220	40S ribosomal protein S4, putative	GO:0000074	P:regulation of progression through cell cycle
LmjF13.1220	40S ribosomal protein S4, putative	GO:0003723	F:RNA binding
LmjF13.1220	40S ribosomal protein S4, putative	GO:0003735	F:structural constituent of ribosome
LmjF13.1220	40S ribosomal protein S4, putative	GO:0005843	C:cytosolic small ribosomal subunit (sensu Eukaryota)
LmjF13.1220	40S ribosomal protein S4, putative	GO:0006412	P:translation
LmjF13.1220	40S ribosomal protein S4, putative	GO:0007275	P:multicellular organismal development
LmjF13.1220	40S ribosomal protein S4, putative	GO:0008283	P:cell proliferation
LmjF13.1480	Ran-binding protein 1, putative	GO:0005488	F:binding
LmjF13.1480	Ran-binding protein 1, putative	GO:0005634	C:nucleus
LmjF13.1480	Ran-binding protein 1, putative	GO:0005737	C:cytoplasm
LmjF13.1480	Ran-binding protein 1, putative	GO:0051169	P:nuclear transport
LmjF13.1580	ubiquitin-conjugating enzyme-like protein	GO:0004842	F:ubiquitin-protein ligase activity
LmjF13.1580	ubiquitin-conjugating enzyme-like protein	GO:0006512	P:ubiquitin cycle
LmjF14.0450	hypothetical protein, conserved	GO:0005856	C:cytoskeleton
LmjF14.0450	hypothetical protein, conserved	GO:0007049	P:cell cycle
LmjF14.1160	enolase	GO:0000015	C:phosphopyruvate hydratase complex
LmjF14.1160	enolase	GO:0000287	F:magnesium ion binding
LmjF14.1160	enolase	GO:0004634	F:phosphopyruvate hydratase activity
LmjF14.1160	enolase	GO:0006096	P:glycolysis
LmjF14.1320	serine hydroxymethyltransferase	GO:0004372	F:glycine hydroxymethyltransferase activity
LmjF14.1320	serine hydroxymethyltransferase	GO:0005739	C:mitochondrion
LmjF14.1320	serine hydroxymethyltransferase	GO:0006544	P:glycine metabolic process
LmjF14.1320	serine hydroxymethyltransferase	GO:0006563	P:L-serine metabolic process
LmjF14.1320	serine hydroxymethyltransferase	GO:0030170	F:pyridoxal phosphate binding
LmjF14.1360	myo-inositol-1-phosphate synthase	GO:0004512	F:inositol-3-phosphate synthase activity
LmjF14.1360	myo-inositol-1-phosphate synthase	GO:0005737	C:cytoplasm
LmjF14.1360	myo-inositol-1-phosphate synthase	GO:0006021	P:inositol biosynthetic process
LmjF14.1360	myo-inositol-1-phosphate synthase	GO:0008654	P:phospholipid biosynthetic process
LmjF15.0010	histone h4	GO:0000786	C:nucleosome
LmjF15.0010	histone h4	GO:0003677	F:DNA binding
LmjF15.0010	histone h4	GO:0005634	C:nucleus
LmjF15.0010	histone h4	GO:0006334	P:nucleosome assembly
LmjF15.0200	60S ribosomal protein L13a, putative	GO:0003735	F:structural constituent of ribosome
LmjF15.0200	60S ribosomal protein L13a, putative	GO:0006412	P:translation
LmjF15.0200	60S ribosomal protein L13a, putative	GO:0015934	C:large ribosomal subunit
LmjF15.0230	lysyl-tRNA synthetase, putative	GO:0000049	F:tRNA binding
LmjF15.0230	lysyl-tRNA synthetase, putative	GO:0004815	F:aspartate-tRNA ligase activity
LmjF15.0230	lysyl-tRNA synthetase, putative	GO:0004824	F:lysine-tRNA ligase activity
LmjF15.0230	lysyl-tRNA synthetase, putative	GO:0005524	F:ATP binding
LmjF15.0230	lysyl-tRNA synthetase, putative	GO:0005739	C:mitochondrion
LmjF15.0230	lysyl-tRNA synthetase, putative	GO:0006422	P:aspartyl-tRNA aminoacylation
LmjF15.0230	lysyl-tRNA synthetase, putative	GO:0006430	P:lysyl-tRNA aminoacylation
LmjF15.0230	lysyl-tRNA synthetase, putative	GO:0008033	P:tRNA processing
LmjF15.0280	ribonucleoprotein p18, mitochondrial precursor, putative	GO:0003723	F:RNA binding
LmjF15.0280	ribonucleoprotein p18, mitochondrial precursor, putative	GO:0005739	C:mitochondrion
LmjF15.0280	ribonucleoprotein p18, mitochondrial precursor, putative	GO:0016491	F:oxidoreductase activity
LmjF15.0280	ribonucleoprotein p18, mitochondrial precursor, putative	GO:0030529	C:ribonucleoprotein complex
LmjF15.0950	40S ribosomal protein S3, putative	GO:0003723	F:RNA binding
LmjF15.0950	40S ribosomal protein S3, putative	GO:0003735	F:structural constituent of ribosome
LmjF15.0950	40S ribosomal protein S3, putative	GO:0005515	F:protein binding
LmjF15.0950	40S ribosomal protein S3, putative	GO:0005843	C:cytosolic small ribosomal subunit (sensu Eukaryota)
LmjF15.0950	40S ribosomal protein S3, putative	GO:0006281	P:DNA repair
LmjF15.0950	40S ribosomal protein S3, putative	GO:0006412	P:translation
LmjF15.0950	40S ribosomal protein S3, putative	GO:0008534	F:oxidized purine base lesion DNA N-glycosylase activity
LmjF15.0950	40S ribosomal protein S3, putative	GO:0016363	C:nuclear matrix
LmjF15.0950	40S ribosomal protein S3, putative	GO:0043524	P:negative regulation of neuron apoptosis
LmjF15.1000	60S ribosomal protein L6, putative	GO:0003735	F:structural constituent of ribosome
LmjF15.1000	60S ribosomal protein L6, putative	GO:0005842	C:cytosolic large ribosomal subunit (sensu Eukaryota)
LmjF15.1000	60S ribosomal protein L6, putative	GO:0006412	P:translation
LmjF15.1010	glutamate dehydrogenase	GO:0006520	P:amino acid metabolic process
LmjF15.1010	glutamate dehydrogenase	GO:0016491	F:oxidoreductase activity
LmjF15.1203	60s acidic ribosomal protein p2	GO:0003735	F:structural constituent of ribosome
LmjF15.1203	60s acidic ribosomal protein p2	GO:0005840	C:ribosome
LmjF15.1203	60s acidic ribosomal protein p2	GO:0006414	P:translational elongation
LmjF15.1440	glutaminyl-trna synthetase	GO:0004818	F:glutamate-tRNA ligase activity
LmjF15.1440	glutaminyl-trna synthetase	GO:0004819	F:glutamine-tRNA ligase activity
LmjF15.1440	glutaminyl-trna synthetase	GO:0005524	F:ATP binding
LmjF15.1440	glutaminyl-trna synthetase	GO:0005829	C:cytosol
LmjF15.1440	glutaminyl-trna synthetase	GO:0006424	P:glutamyl-tRNA aminoacylation
LmjF15.1440	glutaminyl-trna synthetase	GO:0006425	P:glutaminyl-tRNA aminoacylation
LmjF15.1440	glutaminyl-trna synthetase	GO:0048481	P:ovule development
LmjF15.1450	proliferating cell nuclear antigen	GO:0003677	F:DNA binding
LmjF15.1450	proliferating cell nuclear antigen	GO:0005515	F:protein binding
LmjF15.1450	proliferating cell nuclear antigen	GO:0005634	C:nucleus
LmjF15.1450	proliferating cell nuclear antigen	GO:0005657	C:replication fork
LmjF15.1450	proliferating cell nuclear antigen	GO:0006275	P:regulation of DNA replication
LmjF15.1450	proliferating cell nuclear antigen	GO:0006281	P:DNA repair
LmjF15.1450	proliferating cell nuclear antigen	GO:0030337	F:DNA polymerase processivity factor activity
LmjF15.1450	proliferating cell nuclear antigen	GO:0043626	C:PCNA complex
LmjF16.0140	eukaryotic translation initiation factor 1A, putative	GO:0000003	P:reproduction
LmjF16.0140	eukaryotic translation initiation factor 1A, putative	GO:0003723	F:RNA binding
LmjF16.0140	eukaryotic translation initiation factor 1A, putative	GO:0003743	F:translation initiation factor activity
LmjF16.0140	eukaryotic translation initiation factor 1A, putative	GO:0005737	C:cytoplasm
LmjF16.0140	eukaryotic translation initiation factor 1A, putative	GO:0006413	P:translational initiation
LmjF16.0140	eukaryotic translation initiation factor 1A, putative	GO:0007626	P:locomotory behavior
LmjF16.0140	eukaryotic translation initiation factor 1A, putative	GO:0009792	P:embryonic development ending in birth or egg hatching
LmjF16.0140	eukaryotic translation initiation factor 1A, putative	GO:0040010	P:positive regulation of growth rate
LmjF16.0140	eukaryotic translation initiation factor 1A, putative	GO:0040018	P:positive regulation of multicellular organism growth
LmjF16.0460	60S ribosomal protein l21, putative	GO:0003735	F:structural constituent of ribosome
LmjF16.0460	60S ribosomal protein l21, putative	GO:0005840	C:ribosome
LmjF16.0460	60S ribosomal protein l21, putative	GO:0006412	P:translation
LmjF16.0540	aspartate carbamoyltransferase	GO:0004070	F:aspartate carbamoyltransferase activity
LmjF16.0540	aspartate carbamoyltransferase	GO:0006207	P:'de novo' pyrimidine base biosynthetic process
LmjF16.0540	aspartate carbamoyltransferase	GO:0006221	P:pyrimidine nucleotide biosynthetic process
LmjF16.0540	aspartate carbamoyltransferase	GO:0006520	P:amino acid metabolic process
LmjF16.0540	aspartate carbamoyltransferase	GO:0009347	C:aspartate carbamoyltransferase complex
LmjF16.0540	aspartate carbamoyltransferase	GO:0016597	F:amino acid binding
LmjF16.0540	aspartate carbamoyltransferase	GO:0016627	F:oxidoreductase activity, acting on the CH-CH group of donors
LmjF16.1310	cytochrome c	GO:0005506	F:iron ion binding
LmjF16.1310	cytochrome c	GO:0005746	C:mitochondrial respiratory chain
LmjF16.1310	cytochrome c	GO:0005759	C:mitochondrial matrix
LmjF16.1310	cytochrome c	GO:0006118	P:electron transport
LmjF16.1310	cytochrome c	GO:0006810	P:transport
LmjF16.1310	cytochrome c	GO:0009060	P:aerobic respiration
LmjF16.1310	cytochrome c	GO:0020037	F:heme binding
LmjF16.1310	cytochrome c	GO:0045155	F:electron transporter, transferring electrons from CoQH2-cytochrome c reductase complex and cytochrome c oxidase complex activity
LmjF16.1425	paraflagellar rod protein 2C	GO:0005516	F:calmodulin binding
LmjF16.1425	paraflagellar rod protein 2C	GO:0005856	C:cytoskeleton
LmjF16.1425	paraflagellar rod protein 2C	GO:0009434	C:microtubule-based flagellum
LmjF17.0080	elongation factor 1-alpha	GO:0003746	F:translation elongation factor activity
LmjF17.0080	elongation factor 1-alpha	GO:0003924	F:GTPase activity
LmjF17.0080	elongation factor 1-alpha	GO:0005525	F:GTP binding
LmjF17.0080	elongation factor 1-alpha	GO:0005737	C:cytoplasm
LmjF17.0080	elongation factor 1-alpha	GO:0006414	P:translational elongation
LmjF17.0735	ysine decarboxylase-like protein	GO:0009536	C:plastid
LmjF17.1290	translation initiation factor, putative	GO:0003676	F:nucleic acid binding
LmjF18.0510	aconitase	GO:0003723	F:RNA binding
LmjF18.0510	aconitase	GO:0003994	F:aconitate hydratase activity
LmjF18.0510	aconitase	GO:0006979	P:response to oxidative stress
LmjF18.0510	aconitase	GO:0046872	F:metal ion binding
LmjF18.0510	aconitase	GO:0051539	F:4 iron, 4 sulfur cluster binding
LmjF18.0670	citrate synthase, putative	GO:0004108	F:citrate (Si)-synthase activity
LmjF18.0670	citrate synthase, putative	GO:0006950	P:response to stress
LmjF18.0670	citrate synthase, putative	GO:0008415	F:acyltransferase activity
LmjF18.1370	heat shock protein, putative	GO:0000166	F:nucleotide binding
LmjF18.1370	heat shock protein, putative	GO:0006457	P:protein folding
LmjF18.1380	pyruvate dehydrogenase E1 component alpha subunit, putative	GO:0004739	F:pyruvate dehydrogenase (acetyl-transferring) activity
LmjF18.1380	pyruvate dehydrogenase E1 component alpha subunit, putative	GO:0005739	C:mitochondrion
LmjF18.1380	pyruvate dehydrogenase E1 component alpha subunit, putative	GO:0008152	P:metabolic process
LmjF18.1400	60S ribosomal protein L34, putative	GO:0003735	F:structural constituent of ribosome
LmjF18.1400	60S ribosomal protein L34, putative	GO:0005840	C:ribosome
LmjF18.1400	60S ribosomal protein L34, putative	GO:0006412	P:translation
LmjF18.1400	60S ribosomal protein L34, putative	GO:0042254	P:ribosome biogenesis and assembly
LmjF18.1510	P-type H+-ATPase, putative	GO:0000287	F:magnesium ion binding
LmjF18.1510	P-type H+-ATPase, putative	GO:0005524	F:ATP binding
LmjF18.1510	P-type H+-ATPase, putative	GO:0005886	C:plasma membrane
LmjF18.1510	P-type H+-ATPase, putative	GO:0008152	P:metabolic process
LmjF18.1510	P-type H+-ATPase, putative	GO:0008553	F:hydrogen-exporting ATPase activity, phosphorylative mechanism
LmjF18.1510	P-type H+-ATPase, putative	GO:0015992	P:proton transport
LmjF18.1510	P-type H+-ATPase, putative	GO:0016021	C:integral to membrane
LmjF19.0060	40s ribosomal protein s2	GO:0003723	F:RNA binding
LmjF19.0060	40s ribosomal protein s2	GO:0003735	F:structural constituent of ribosome
LmjF19.0060	40s ribosomal protein s2	GO:0005843	C:cytosolic small ribosomal subunit (sensu Eukaryota)
LmjF19.0060	40s ribosomal protein s2	GO:0006412	P:translation
LmjF19.0060	40s ribosomal protein s2	GO:0009536	C:plastid
LmjF19.0160	aminopeptidase, putative,metallo-peptidase, Clan MG, Family M24	GO:0004177	F:aminopeptidase activity
LmjF19.0160	aminopeptidase, putative,metallo-peptidase, Clan MG, Family M24	GO:0006508	P:proteolysis
LmjF19.0160	aminopeptidase, putative,metallo-peptidase, Clan MG, Family M24	GO:0008235	F:metalloexopeptidase activity
LmjF19.0200	ADP,ATP carrier protein 1, mitochondrial precursor, putative,ADP/ATP translocase 1, putative	GO:0005215	F:transporter activity
LmjF19.0200	ADP,ATP carrier protein 1, mitochondrial precursor, putative,ADP/ATP translocase 1, putative	GO:0005488	F:binding
LmjF19.0200	ADP,ATP carrier protein 1, mitochondrial precursor, putative,ADP/ATP translocase 1, putative	GO:0005743	C:mitochondrial inner membrane
LmjF19.0200	ADP,ATP carrier protein 1, mitochondrial precursor, putative,ADP/ATP translocase 1, putative	GO:0015865	P:purine nucleotide transport
LmjF19.0200	ADP,ATP carrier protein 1, mitochondrial precursor, putative,ADP/ATP translocase 1, putative	GO:0016021	C:integral to membrane
LmjF19.0320	intraflagellar transport protein component, putative	GO:0001841	P:neural tube formation
LmjF19.0320	intraflagellar transport protein component, putative	GO:0001947	P:heart looping
LmjF19.0320	intraflagellar transport protein component, putative	GO:0005575	C:cellular_component
LmjF19.0320	intraflagellar transport protein component, putative	GO:0007224	P:smoothened signaling pathway
LmjF19.0320	intraflagellar transport protein component, putative	GO:0007368	P:determination of left/right symmetry
LmjF19.0320	intraflagellar transport protein component, putative	GO:0009953	P:dorsal/ventral pattern formation
LmjF19.0320	intraflagellar transport protein component, putative	GO:0042073	P:intraflagellar transport
LmjF19.0320	intraflagellar transport protein component, putative	GO:0042733	P:embryonic digit morphogenesis
LmjF19.0320	intraflagellar transport protein component, putative	GO:0045862	P:positive regulation of proteolysis
LmjF19.0710	glycosomal malate dehydrogenase	GO:0004459	F:L-lactate dehydrogenase activity
LmjF19.0710	glycosomal malate dehydrogenase	GO:0005759	C:mitochondrial matrix
LmjF19.0710	glycosomal malate dehydrogenase	GO:0006096	P:glycolysis
LmjF19.0710	glycosomal malate dehydrogenase	GO:0006099	P:tricarboxylic acid cycle
LmjF19.0710	glycosomal malate dehydrogenase	GO:0006108	P:malate metabolic process
LmjF19.0710	glycosomal malate dehydrogenase	GO:0030060	F:L-malate dehydrogenase activity
LmjF19.0970	peptidyl-prolyl cis-trans isomerase, macrophage infectivity potentiator precursor, putative	GO:0003674	F:molecular_function
LmjF19.1400	hypothetical protein, conserved	GO:0005488	F:binding
LmjF21.0240	hexokinase	GO:0004396	F:hexokinase activity
LmjF21.0240	hexokinase	GO:0004872	F:receptor activity
LmjF21.0240	hexokinase	GO:0005524	F:ATP binding
LmjF21.0240	hexokinase	GO:0006096	P:glycolysis
LmjF21.0540	la RNA binding protein, putative	GO:0003723	F:RNA binding
LmjF21.0540	la RNA binding protein, putative	GO:0006396	P:RNA processing
LmjF21.0540	la RNA binding protein, putative	GO:0030097	P:hemopoiesis
LmjF21.0540	la RNA binding protein, putative	GO:0044424	C:intracellular part
LmjF21.0730	60S ribosomal protein l36, putative	GO:0003735	F:structural constituent of ribosome
LmjF21.0730	60S ribosomal protein l36, putative	GO:0005840	C:ribosome
LmjF21.0730	60S ribosomal protein l36, putative	GO:0006412	P:translation
LmjF21.0730	60S ribosomal protein l36, putative	GO:0009536	C:plastid
LmjF21.0760	proteasome regulatory non-ATP-ase subunit 5, putative,19S proteasome regulatory subunit	GO:0005829	C:cytosol
LmjF21.0760	proteasome regulatory non-ATP-ase subunit 5, putative,19S proteasome regulatory subunit	GO:0043234	C:protein complex
LmjF21.0810	methionyl-trna synthetase	GO:0000166	F:nucleotide binding
LmjF21.0810	methionyl-trna synthetase	GO:0004812	F:aminoacyl-tRNA ligase activity
LmjF21.0810	methionyl-trna synthetase	GO:0006412	P:translation
LmjF21.0845	hypoxanthine-guanine phosphoribosyltransferase	GO:0000287	F:magnesium ion binding
LmjF21.0845	hypoxanthine-guanine phosphoribosyltransferase	GO:0004422	F:hypoxanthine phosphoribosyltransferase activity
LmjF21.0845	hypoxanthine-guanine phosphoribosyltransferase	GO:0005737	C:cytoplasm
LmjF21.0845	hypoxanthine-guanine phosphoribosyltransferase	GO:0006166	P:purine ribonucleoside salvage
LmjF21.1050	60S ribosomal protein L9, putative	GO:0003735	F:structural constituent of ribosome
LmjF21.1050	60S ribosomal protein L9, putative	GO:0005840	C:ribosome
LmjF21.1050	60S ribosomal protein L9, putative	GO:0006412	P:translation
LmjF21.1050	60S ribosomal protein L9, putative	GO:0042254	P:ribosome biogenesis and assembly
LmjF21.1060	40S ribosomal protein S23, putative	GO:0003723	F:RNA binding
LmjF21.1060	40S ribosomal protein S23, putative	GO:0003735	F:structural constituent of ribosome
LmjF21.1060	40S ribosomal protein S23, putative	GO:0005843	C:cytosolic small ribosomal subunit (sensu Eukaryota)
LmjF21.1060	40S ribosomal protein S23, putative	GO:0006412	P:translation
LmjF21.1060	40S ribosomal protein S23, putative	GO:0045182	F:translation regulator activity
LmjF21.1090	t-complex protein 1, delta subunit, putative	GO:0002009	P:morphogenesis of an epithelium
LmjF21.1090	t-complex protein 1, delta subunit, putative	GO:0002119	P:larval development (sensu Nematoda)
LmjF21.1090	t-complex protein 1, delta subunit, putative	GO:0005524	F:ATP binding
LmjF21.1090	t-complex protein 1, delta subunit, putative	GO:0005575	C:cellular_component
LmjF21.1090	t-complex protein 1, delta subunit, putative	GO:0006457	P:protein folding
LmjF21.1090	t-complex protein 1, delta subunit, putative	GO:0007276	P:gamete generation
LmjF21.1090	t-complex protein 1, delta subunit, putative	GO:0009792	P:embryonic development ending in birth or egg hatching
LmjF21.1090	t-complex protein 1, delta subunit, putative	GO:0040007	P:growth
LmjF21.1090	t-complex protein 1, delta subunit, putative	GO:0040032	P:post-embryonic body morphogenesis
LmjF21.1090	t-complex protein 1, delta subunit, putative	GO:0051082	F:unfolded protein binding
LmjF21.1552	RNA helicase, putative	GO:0000381	P:regulation of alternative nuclear mRNA splicing, via spliceosome
LmjF21.1552	RNA helicase, putative	GO:0002376	P:immune system process
LmjF21.1552	RNA helicase, putative	GO:0004004	F:ATP-dependent RNA helicase activity
LmjF21.1552	RNA helicase, putative	GO:0005524	F:ATP binding
LmjF21.1552	RNA helicase, putative	GO:0005681	C:spliceosome
LmjF21.1552	RNA helicase, putative	GO:0006406	P:mRNA export from nucleus
LmjF21.1552	RNA helicase, putative	GO:0031202	F:RNA splicing factor activity, transesterification mechanism
LmjF21.1552	RNA helicase, putative	GO:0042802	F:identical protein binding
LmjF21.1700	proteasome alpha 2 subunit, putative	GO:0003723	F:RNA binding
LmjF21.1700	proteasome alpha 2 subunit, putative	GO:0004197	F:cysteine-type endopeptidase activity
LmjF21.1700	proteasome alpha 2 subunit, putative	GO:0004298	F:threonine endopeptidase activity
LmjF21.1700	proteasome alpha 2 subunit, putative	GO:0005829	C:cytosol
LmjF21.1700	proteasome alpha 2 subunit, putative	GO:0005839	C:proteasome core complex (sensu Eukaryota)
LmjF21.1700	proteasome alpha 2 subunit, putative	GO:0006511	P:ubiquitin-dependent protein catabolic process
LmjF21.1770	ATP synthase F1 subunit gamma protein, putative	GO:0015986	P:ATP synthesis coupled proton transport
LmjF21.1770	ATP synthase F1 subunit gamma protein, putative	GO:0016469	C:proton-transporting two-sector ATPase complex
LmjF21.1770	ATP synthase F1 subunit gamma protein, putative	GO:0046933	F:hydrogen ion transporting ATP synthase activity, rotational mechanism
LmjF21.1770	ATP synthase F1 subunit gamma protein, putative	GO:0046961	F:hydrogen ion transporting ATPase activity, rotational mechanism
LmjF21.1830	proteasome alpha 5 subunit, putative	GO:0004298	F:threonine endopeptidase activity
LmjF21.1830	proteasome alpha 5 subunit, putative	GO:0005829	C:cytosol
LmjF21.1830	proteasome alpha 5 subunit, putative	GO:0005839	C:proteasome core complex (sensu Eukaryota)
LmjF21.1830	proteasome alpha 5 subunit, putative	GO:0006511	P:ubiquitin-dependent protein catabolic process
LmjF21.1860	beta tubulin	GO:0003924	F:GTPase activity
LmjF21.1860	beta tubulin	GO:0005198	F:structural molecule activity
LmjF21.1860	beta tubulin	GO:0005525	F:GTP binding
LmjF21.1860	beta tubulin	GO:0006928	P:cell motility
LmjF21.1860	beta tubulin	GO:0007018	P:microtubule-based movement
LmjF21.1860	beta tubulin	GO:0045298	C:tubulin complex
LmjF21.1860	beta tubulin	GO:0046785	P:microtubule polymerization
LmjF22.0470	hypothetical protein, conserved	GO:0003723	F:RNA binding
LmjF22.0470	hypothetical protein, conserved	GO:0005575	C:cellular_component
LmjF22.0470	hypothetical protein, conserved	GO:0006412	P:translation
LmjF22.1460	i/6 autoantigen-like protein	GO:0003674	F:molecular_function
LmjF22.1520	40S ribosomal protein L14, putative	GO:0003735	F:structural constituent of ribosome
LmjF22.1520	40S ribosomal protein L14, putative	GO:0005840	C:ribosome
LmjF22.1520	40S ribosomal protein L14, putative	GO:0006412	P:translation
LmjF22.1540	alanyl-trna synthetase	GO:0003676	F:nucleic acid binding
LmjF22.1540	alanyl-trna synthetase	GO:0004813	F:alanine-tRNA ligase activity
LmjF22.1540	alanyl-trna synthetase	GO:0005524	F:ATP binding
LmjF22.1540	alanyl-trna synthetase	GO:0005739	C:mitochondrion
LmjF22.1540	alanyl-trna synthetase	GO:0006419	P:alanyl-tRNA aminoacylation
LmjF23.0040	peroxidoxin tryparedoxin peroxidase	GO:0004602	F:glutathione peroxidase activity
LmjF23.0040	peroxidoxin tryparedoxin peroxidase	GO:0005829	C:cytosol
LmjF23.0040	peroxidoxin tryparedoxin peroxidase	GO:0006800	P:oxygen and reactive oxygen species metabolic process
LmjF23.0040	peroxidoxin tryparedoxin peroxidase	GO:0006952	P:defense response
LmjF23.0040	peroxidoxin tryparedoxin peroxidase	GO:0008379	F:thioredoxin peroxidase activity
LmjF23.0040	peroxidoxin tryparedoxin peroxidase	GO:0045454	P:cell redox homeostasis
LmjF23.0110	mannose-1-phosphate guanyltransferase	GO:0004475	F:mannose-1-phosphate guanylyltransferase activity
LmjF23.0110	mannose-1-phosphate guanyltransferase	GO:0005737	C:cytoplasm
LmjF23.0110	mannose-1-phosphate guanyltransferase	GO:0006486	P:protein amino acid glycosylation
LmjF23.0110	mannose-1-phosphate guanyltransferase	GO:0008415	F:acyltransferase activity
LmjF23.0110	mannose-1-phosphate guanyltransferase	GO:0008928	F:mannose-1-phosphate guanylyltransferase (GDP) activity
LmjF23.0110	mannose-1-phosphate guanyltransferase	GO:0009298	P:GDP-mannose biosynthetic process
LmjF23.0270	pteridine reductase 1	GO:0008152	P:metabolic process
LmjF23.0270	pteridine reductase 1	GO:0031427	P:response to methotrexate
LmjF23.0270	pteridine reductase 1	GO:0047040	F:pteridine reductase activity
LmjF23.0360	NADP-dependent alcohol dehydrogenase, putative	GO:0016491	F:oxidoreductase activity
LmjF23.0360	NADP-dependent alcohol dehydrogenase, putative	GO:0046872	F:metal ion binding
LmjF23.0560	kinesin, putative	GO:0003777	F:microtubule motor activity
LmjF23.0560	kinesin, putative	GO:0005524	F:ATP binding
LmjF23.0560	kinesin, putative	GO:0005739	C:mitochondrion
LmjF23.0560	kinesin, putative	GO:0005875	C:microtubule associated complex
LmjF23.0560	kinesin, putative	GO:0007270	P:nerve-nerve synaptic transmission
LmjF23.0560	kinesin, putative	GO:0007274	P:neuromuscular synaptic transmission
LmjF23.0560	kinesin, putative	GO:0008089	P:anterograde axon cargo transport
LmjF23.0560	kinesin, putative	GO:0008092	F:cytoskeletal protein binding
LmjF23.0560	kinesin, putative	GO:0016887	F:ATPase activity
LmjF23.0560	kinesin, putative	GO:0030659	C:cytoplasmic vesicle membrane
LmjF23.0560	kinesin, putative	GO:0047497	P:mitochondrion transport along microtubule
LmjF23.0690	3-ketoacyl-coa thiolase-like protein	GO:0003988	F:acetyl-CoA C-acyltransferase activity
LmjF23.0690	3-ketoacyl-coa thiolase-like protein	GO:0005739	C:mitochondrion
LmjF23.1220	t-complex protein 1, gamma subunit, putative	GO:0005524	F:ATP binding
LmjF23.1220	t-complex protein 1, gamma subunit, putative	GO:0006457	P:protein folding
LmjF23.1220	t-complex protein 1, gamma subunit, putative	GO:0051082	F:unfolded protein binding
LmjF23.1410	hypothetical protein, conserved	GO:0006091	P:generation of precursor metabolites and energy
LmjF23.1410	hypothetical protein, conserved	GO:0009055	F:electron carrier activity
LmjF23.1410	hypothetical protein, conserved	GO:0046872	F:metal ion binding
LmjF23.1410	hypothetical protein, conserved	GO:0051536	F:iron-sulfur cluster binding
LmjF23.1480	hypothetical protein, conserved	GO:0030170	F:pyridoxal phosphate binding
LmjF24.0640	MCAK-like kinesin, putative	GO:0003774	F:motor activity
LmjF24.0640	MCAK-like kinesin, putative	GO:0005524	F:ATP binding
LmjF24.0640	MCAK-like kinesin, putative	GO:0005875	C:microtubule associated complex
LmjF24.0850	triosephosphate isomerase	GO:0004807	F:triose-phosphate isomerase activity
LmjF24.0850	triosephosphate isomerase	GO:0006094	P:gluconeogenesis
LmjF24.0850	triosephosphate isomerase	GO:0006096	P:glycolysis
LmjF24.0850	triosephosphate isomerase	GO:0006098	P:pentose-phosphate shunt
LmjF24.0850	triosephosphate isomerase	GO:0006633	P:fatty acid biosynthetic process
LmjF24.0850	triosephosphate isomerase	GO:0020015	C:glycosome
LmjF24.1500	IgE-dependent histamine-releasing factor, putative	GO:0003674	F:molecular_function
LmjF24.1500	IgE-dependent histamine-releasing factor, putative	GO:0005737	C:cytoplasm
LmjF24.2060	transketolase	GO:0004802	F:transketolase activity
LmjF24.2070	40S ribosomal protein S8, putative	GO:0003735	F:structural constituent of ribosome
LmjF24.2070	40S ribosomal protein S8, putative	GO:0005843	C:cytosolic small ribosomal subunit (sensu Eukaryota)
LmjF24.2070	40S ribosomal protein S8, putative	GO:0006412	P:translation
LmjF24.2070	40S ribosomal protein S8, putative	GO:0042254	P:ribosome biogenesis and assembly
LmjF24.2110	hypothetical protein, conserved	GO:0004421	F:hydroxymethylglutaryl-CoA synthase activity
LmjF24.2110	hypothetical protein, conserved	GO:0006084	P:acetyl-CoA metabolic process
LmjF24.2210	60S ribosomal protein L12, putative	GO:0003735	F:structural constituent of ribosome
LmjF24.2210	60S ribosomal protein L12, putative	GO:0005842	C:cytosolic large ribosomal subunit (sensu Eukaryota)
LmjF24.2210	60S ribosomal protein L12, putative	GO:0006412	P:translation
LmjF25.0490	RNA-binding protein, putative, UPB1	GO:0000166	F:nucleotide binding
LmjF25.0490	RNA-binding protein, putative, UPB1	GO:0003723	F:RNA binding
LmjF25.0490	RNA-binding protein, putative, UPB1	GO:0008150	P:biological_process
LmjF25.0720	eukaryotic initiation factor 5a, putative †	GO:0003743	F:translation initiation factor activity
LmjF25.0720	eukaryotic initiation factor 5a, putative †	GO:0005515	F:protein binding
LmjF25.0720	eukaryotic initiation factor 5a, putative †	GO:0005739	C:mitochondrion
LmjF25.0720	eukaryotic initiation factor 5a, putative †	GO:0005840	C:ribosome
LmjF25.0720	eukaryotic initiation factor 5a, putative †	GO:0006413	P:translational initiation
LmjF25.0750	protein phosphatase, putative	GO:0000287	F:magnesium ion binding
LmjF25.0750	protein phosphatase, putative	GO:0006470	P:protein amino acid dephosphorylation
LmjF25.0750	protein phosphatase, putative	GO:0008287	C:protein serine/threonine phosphatase complex
LmjF25.0750	protein phosphatase, putative	GO:0015071	F:protein phosphatase type 2C activity
LmjF25.0750	protein phosphatase, putative	GO:0030145	F:manganese ion binding
LmjF25.0910	cyclophilin a	GO:0003755	F:peptidyl-prolyl cis-trans isomerase activity
LmjF25.0910	cyclophilin a	GO:0006457	P:protein folding
LmjF25.0910	cyclophilin a	GO:0015288	F:porin activity
LmjF25.0910	cyclophilin a	GO:0016021	C:integral to membrane
LmjF25.0910	cyclophilin a	GO:0019867	C:outer membrane
LmjF25.1120	aldehyde dehydrogenase, mitochondrial precursor	GO:0003723	F:RNA binding
LmjF25.1120	aldehyde dehydrogenase, mitochondrial precursor	GO:0004029	F:aldehyde dehydrogenase (NAD) activity
LmjF25.1120	aldehyde dehydrogenase, mitochondrial precursor	GO:0005739	C:mitochondrion
LmjF25.1120	aldehyde dehydrogenase, mitochondrial precursor	GO:0008152	P:metabolic process
LmjF25.1170	ATPase beta subunit, putative	GO:0005524	F:ATP binding
LmjF25.1170	ATPase beta subunit, putative	GO:0005525	F:GTP binding
LmjF25.1170	ATPase beta subunit, putative	GO:0005754	C:mitochondrial proton-transporting ATP synthase, catalytic core
LmjF25.1170	ATPase beta subunit, putative	GO:0008553	F:hydrogen-exporting ATPase activity, phosphorylative mechanism
LmjF25.1170	ATPase beta subunit, putative	GO:0016021	C:integral to membrane
LmjF25.1170	ATPase beta subunit, putative	GO:0042777	P:plasma membrane ATP synthesis coupled proton transport
LmjF25.1170	ATPase beta subunit, putative	GO:0046872	F:metal ion binding
LmjF25.1170	ATPase beta subunit, putative	GO:0046933	F:hydrogen ion transporting ATP synthase activity, rotational mechanism
LmjF25.1170	ATPase beta subunit, putative	GO:0046961	F:hydrogen ion transporting ATPase activity, rotational mechanism
LmjF25.1190	ribosomal protein S25	GO:0005840	C:ribosome
LmjF25.1190	ribosomal protein S25	GO:0006412	P:translation
LmjF25.1420	gtp-binding nuclear protein	GO:0000003	P:reproduction
LmjF25.1420	gtp-binding nuclear protein	GO:0000178	C:exosome (RNase complex)
LmjF25.1420	gtp-binding nuclear protein	GO:0002119	P:larval development (sensu Nematoda)
LmjF25.1420	gtp-binding nuclear protein	GO:0003924	F:GTPase activity
LmjF25.1420	gtp-binding nuclear protein	GO:0005515	F:protein binding
LmjF25.1420	gtp-binding nuclear protein	GO:0005525	F:GTP binding
LmjF25.1420	gtp-binding nuclear protein	GO:0005634	C:nucleus
LmjF25.1420	gtp-binding nuclear protein	GO:0005737	C:cytoplasm
LmjF25.1420	gtp-binding nuclear protein	GO:0006403	P:RNA localization
LmjF25.1420	gtp-binding nuclear protein	GO:0006605	P:protein targeting
LmjF25.1420	gtp-binding nuclear protein	GO:0006913	P:nucleocytoplasmic transport
LmjF25.1420	gtp-binding nuclear protein	GO:0007015	P:actin filament organization
LmjF25.1420	gtp-binding nuclear protein	GO:0007049	P:cell cycle
LmjF25.1420	gtp-binding nuclear protein	GO:0007051	P:spindle organization and biogenesis
LmjF25.1420	gtp-binding nuclear protein	GO:0007155	P:cell adhesion
LmjF25.1420	gtp-binding nuclear protein	GO:0007264	P:small GTPase mediated signal transduction
LmjF25.1420	gtp-binding nuclear protein	GO:0007626	P:locomotory behavior
LmjF25.1420	gtp-binding nuclear protein	GO:0008360	P:regulation of cell shape
LmjF25.1420	gtp-binding nuclear protein	GO:0009792	P:embryonic development ending in birth or egg hatching
LmjF25.1420	gtp-binding nuclear protein	GO:0040007	P:growth
LmjF25.1420	gtp-binding nuclear protein	GO:0040016	P:embryonic cleavage
LmjF25.1710	pyruvate dehydrogenase E1 beta subunit, putative	GO:0004739	F:pyruvate dehydrogenase (acetyl-transferring) activity
LmjF25.1710	pyruvate dehydrogenase E1 beta subunit, putative	GO:0005739	C:mitochondrion
LmjF25.2130	succinyl-CoA synthetase alpha subunit, putative	GO:0004775	F:succinate-CoA ligase (ADP-forming) activity
LmjF25.2130	succinyl-CoA synthetase alpha subunit, putative	GO:0004776	F:succinate-CoA ligase (GDP-forming) activity
LmjF25.2130	succinyl-CoA synthetase alpha subunit, putative	GO:0005525	F:GTP binding
LmjF25.2130	succinyl-CoA synthetase alpha subunit, putative	GO:0005743	C:mitochondrial inner membrane
LmjF25.2130	succinyl-CoA synthetase alpha subunit, putative	GO:0006099	P:tricarboxylic acid cycle
LmjF26.0140	adenine phosphoribosyltransferase	GO:0006166	P:purine ribonucleoside salvage
LmjF26.0140	adenine phosphoribosyltransferase	GO:0016757	F:transferase activity, transferring glycosyl groups
LmjF26.0170	60S ribosomal protein L7, putative	GO:0003735	F:structural constituent of ribosome
LmjF26.0170	60S ribosomal protein L7, putative	GO:0006412	P:translation
LmjF26.0170	60S ribosomal protein L7, putative	GO:0015934	C:large ribosomal subunit
LmjF26.0170	60S ribosomal protein L7, putative	GO:0030528	F:transcription regulator activity
LmjF26.0170	60S ribosomal protein L7, putative	GO:0042254	P:ribosome biogenesis and assembly
LmjF26.0620	10 kda heat shock	GO:0005524	F:ATP binding
LmjF26.0620	10 kda heat shock	GO:0005759	C:mitochondrial matrix
LmjF26.0620	10 kda heat shock	GO:0006458	P:'de novo' protein folding
LmjF26.0810	glutathione peroxidase-like	GO:0004602	F:glutathione peroxidase activity
LmjF26.0810	glutathione peroxidase-like	GO:0006979	P:response to oxidative stress
LmjF26.0880	40S ribosomal protein S16, putative	GO:0003735	F:structural constituent of ribosome
LmjF26.0880	40S ribosomal protein S16, putative	GO:0005840	C:ribosome
LmjF26.0880	40S ribosomal protein S16, putative	GO:0006412	P:translation
LmjF26.1240	heat shock protein 70-related protein	GO:0000003	P:reproduction
LmjF26.1240	heat shock protein 70-related protein	GO:0002119	P:larval development (sensu Nematoda)
LmjF26.1240	heat shock protein 70-related protein	GO:0005524	F:ATP binding
LmjF26.1240	heat shock protein 70-related protein	GO:0008340	P:determination of adult life span
LmjF26.1240	heat shock protein 70-related protein	GO:0009408	P:response to heat
LmjF26.1240	heat shock protein 70-related protein	GO:0009792	P:embryonic development ending in birth or egg hatching
LmjF26.1240	heat shock protein 70-related protein	GO:0040007	P:growth
LmjF26.1240	heat shock protein 70-related protein	GO:0044237	P:cellular metabolic process
LmjF26.1380	prefoldin-like protein	GO:0005515	F:protein binding
LmjF26.1380	prefoldin-like protein	GO:0005634	C:nucleus
LmjF26.1380	prefoldin-like protein	GO:0006457	P:protein folding
LmjF26.1380	prefoldin-like protein	GO:0016272	C:prefoldin complex
LmjF26.1570	thimet oligopeptidase, putative,metallo-peptidase, Clan MA(E), Family M3	GO:0004222	F:metalloendopeptidase activity
LmjF26.1570	thimet oligopeptidase, putative,metallo-peptidase, Clan MA(E), Family M3	GO:0006508	P:proteolysis
LmjF26.1570	thimet oligopeptidase, putative,metallo-peptidase, Clan MA(E), Family M3	GO:0008270	F:zinc ion binding
LmjF26.2280	nitrilase, putative	GO:0000257	F:nitrilase activity
LmjF26.2280	nitrilase, putative	GO:0006807	P:nitrogen compound metabolic process
LmjF26.2700	6-phosphogluconolactonase	GO:0006098	P:pentose-phosphate shunt
LmjF26.2700	6-phosphogluconolactonase	GO:0017057	F:6-phosphogluconolactonase activity
LmjF27.0190	proteasome alpha 7 subunit	GO:0004298	F:threonine endopeptidase activity
LmjF27.0190	proteasome alpha 7 subunit	GO:0005829	C:cytosol
LmjF27.0190	proteasome alpha 7 subunit	GO:0005839	C:proteasome core complex (sensu Eukaryota)
LmjF27.0190	proteasome alpha 7 subunit	GO:0006511	P:ubiquitin-dependent protein catabolic process
LmjF27.0510	calpain-like cysteine peptidase, putative,cysteine peptidase, Clan CA, family C2, putative	GO:0004198	F:calcium-dependent cysteine-type endopeptidase activity
LmjF27.0510	calpain-like cysteine peptidase, putative,cysteine peptidase, Clan CA, family C2, putative	GO:0005622	C:intracellular
LmjF27.0510	calpain-like cysteine peptidase, putative,cysteine peptidase, Clan CA, family C2, putative	GO:0006508	P:proteolysis
LmjF27.0760	small GTP-binding protein Rab1, putative	GO:0000160	P:two-component signal transduction system (phosphorelay)
LmjF27.0760	small GTP-binding protein Rab1, putative	GO:0003677	F:DNA binding
LmjF27.0760	small GTP-binding protein Rab1, putative	GO:0003924	F:GTPase activity
LmjF27.0760	small GTP-binding protein Rab1, putative	GO:0005524	F:ATP binding
LmjF27.0760	small GTP-binding protein Rab1, putative	GO:0005525	F:GTP binding
LmjF27.0760	small GTP-binding protein Rab1, putative	GO:0005579	C:membrane attack complex
LmjF27.0760	small GTP-binding protein Rab1, putative	GO:0005783	C:endoplasmic reticulum
LmjF27.0760	small GTP-binding protein Rab1, putative	GO:0005794	C:Golgi apparatus
LmjF27.0760	small GTP-binding protein Rab1, putative	GO:0006355	P:regulation of transcription, DNA-dependent
LmjF27.0760	small GTP-binding protein Rab1, putative	GO:0006886	P:intracellular protein transport
LmjF27.0760	small GTP-binding protein Rab1, putative	GO:0006888	P:ER to Golgi vesicle-mediated transport
LmjF27.0760	small GTP-binding protein Rab1, putative	GO:0007264	P:small GTPase mediated signal transduction
LmjF27.0760	small GTP-binding protein Rab1, putative	GO:0008134	F:transcription factor binding
LmjF27.0760	small GTP-binding protein Rab1, putative	GO:0008565	F:protein transporter activity
LmjF27.0930	isovaleryl-coA dehydrogenase, putative	GO:0003995	F:acyl-CoA dehydrogenase activity
LmjF27.0930	isovaleryl-coA dehydrogenase, putative	GO:0005739	C:mitochondrion
LmjF27.0930	isovaleryl-coA dehydrogenase, putative	GO:0006118	P:electron transport
LmjF27.0930	isovaleryl-coA dehydrogenase, putative	GO:0050660	F:FAD binding
LmjF27.1260	T-complex protein 1, beta subunit, putative	GO:0000074	P:regulation of progression through cell cycle
LmjF27.1260	T-complex protein 1, beta subunit, putative	GO:0004672	F:protein kinase activity
LmjF27.1260	T-complex protein 1, beta subunit, putative	GO:0005524	F:ATP binding
LmjF27.1260	T-complex protein 1, beta subunit, putative	GO:0005832	C:chaperonin-containing T-complex
LmjF27.1260	T-complex protein 1, beta subunit, putative	GO:0006457	P:protein folding
LmjF27.1260	T-complex protein 1, beta subunit, putative	GO:0006468	P:protein amino acid phosphorylation
LmjF27.1260	T-complex protein 1, beta subunit, putative	GO:0042623	F:ATPase activity, coupled
LmjF27.1260	T-complex protein 1, beta subunit, putative	GO:0051082	F:unfolded protein binding
LmjF27.1300	hypothetical protein, conserved	GO:0003723	F:RNA binding
LmjF27.1300	hypothetical protein, conserved	GO:0004386	F:helicase activity
LmjF27.1300	hypothetical protein, conserved	GO:0005524	F:ATP binding
LmjF27.1300	hypothetical protein, conserved	GO:0008270	F:zinc ion binding
LmjF27.1310	arginyl-tRNA synthetase, putative	GO:0004814	F:arginine-tRNA ligase activity
LmjF27.1310	arginyl-tRNA synthetase, putative	GO:0005524	F:ATP binding
LmjF27.1310	arginyl-tRNA synthetase, putative	GO:0005625	C:soluble fraction
LmjF27.1310	arginyl-tRNA synthetase, putative	GO:0005737	C:cytoplasm
LmjF27.1310	arginyl-tRNA synthetase, putative	GO:0006420	P:arginyl-tRNA aminoacylation
LmjF27.1380	60s acidic ribosomal subunit	GO:0003735	F:structural constituent of ribosome
LmjF27.1380	60s acidic ribosomal subunit	GO:0006414	P:translational elongation
LmjF27.1380	60s acidic ribosomal subunit	GO:0015934	C:large ribosomal subunit
LmjF27.1380	60s acidic ribosomal subunit	GO:0042254	P:ribosome biogenesis and assembly
LmjF27.1805	glycosomal phosphoenolpyruvate carboxykinase, putative	GO:0004612	F:phosphoenolpyruvate carboxykinase (ATP) activity
LmjF27.1805	glycosomal phosphoenolpyruvate carboxykinase, putative	GO:0005524	F:ATP binding
LmjF27.1805	glycosomal phosphoenolpyruvate carboxykinase, putative	GO:0005525	F:GTP binding
LmjF27.1805	glycosomal phosphoenolpyruvate carboxykinase, putative	GO:0006094	P:gluconeogenesis
LmjF27.1805	glycosomal phosphoenolpyruvate carboxykinase, putative	GO:0008017	F:microtubule binding
LmjF27.1805	glycosomal phosphoenolpyruvate carboxykinase, putative	GO:0016301	F:kinase activity
LmjF27.1805	glycosomal phosphoenolpyruvate carboxykinase, putative	GO:0020015	C:glycosome
LmjF27.1870	trypanothione synthetase	GO:0000287	F:magnesium ion binding
LmjF27.1870	trypanothione synthetase	GO:0047479	F:trypanothione synthase activity
LmjF27.2000	hypothetical protein, conserved	GO:0007399	P:nervous system development
LmjF27.2000	hypothetical protein, conserved	GO:0007600	P:sensory perception
LmjF27.2400	heat shock protein DnaJ, putative	GO:0006457	P:protein folding
LmjF27.2400	heat shock protein DnaJ, putative	GO:0008270	F:zinc ion binding
LmjF27.2400	heat shock protein DnaJ, putative	GO:0031072	F:heat shock protein binding
LmjF27.2400	heat shock protein DnaJ, putative	GO:0051082	F:unfolded protein binding
LmjF27.2400	heat shock protein DnaJ, putative	GO:0051087	F:chaperone binding
LmjF28.1010	ribosomal protein s20, putative	GO:0003735	F:structural constituent of ribosome
LmjF28.1010	ribosomal protein s20, putative	GO:0005840	C:ribosome
LmjF28.1010	ribosomal protein s20, putative	GO:0006412	P:translation
LmjF28.1200	glucose-regulated protein 78, putative	GO:0005524	F:ATP binding
LmjF28.1200	glucose-regulated protein 78, putative	GO:0005788	C:endoplasmic reticulum lumen
LmjF28.1200	glucose-regulated protein 78, putative	GO:0006457	P:protein folding
LmjF28.1200	glucose-regulated protein 78, putative	GO:0006614	P:SRP-dependent cotranslational protein targeting to membrane
LmjF28.1200	glucose-regulated protein 78, putative	GO:0009408	P:response to heat
LmjF28.1730	proteasome regulatory non-atp-ase subunit	GO:0043234	C:protein complex
LmjF28.1730	proteasome regulatory non-atp-ase subunit	GO:0044424	C:intracellular part
LmjF28.1820	replication factor A, 51kDa subunit, putative	GO:0003677	F:DNA binding
LmjF28.1820	replication factor A, 51kDa subunit, putative	GO:0005634	C:nucleus
LmjF28.1820	replication factor A, 51kDa subunit, putative	GO:0006260	P:DNA replication
LmjF28.1820	replication factor A, 51kDa subunit, putative	GO:0008270	F:zinc ion binding
LmjF28.2310	eukaryotic translation initiation factor, putative †	GO:0005852	C:eukaryotic translation initiation factor 3 complex
LmjF28.2310	eukaryotic translation initiation factor, putative †	GO:0006413	P:translational initiation
LmjF28.2420	2-oxoglutarate dehydrogenase, E2 component, dihydrolipoamide succinyltransferase, putative	GO:0004149	F:dihydrolipoyllysine-residue succinyltransferase activity
LmjF28.2420	2-oxoglutarate dehydrogenase, E2 component, dihydrolipoamide succinyltransferase, putative	GO:0006099	P:tricarboxylic acid cycle
LmjF28.2420	2-oxoglutarate dehydrogenase, E2 component, dihydrolipoamide succinyltransferase, putative	GO:0031405	F:lipoic acid binding
LmjF28.2420	2-oxoglutarate dehydrogenase, E2 component, dihydrolipoamide succinyltransferase, putative	GO:0045252	C:oxoglutarate dehydrogenase complex
LmjF28.2430	vacuolar ATP synthase subunit B, putative	GO:0005224	F:ATP-binding and phosphorylation-dependent chloride channel activity
LmjF28.2430	vacuolar ATP synthase subunit B, putative	GO:0005524	F:ATP binding
LmjF28.2430	vacuolar ATP synthase subunit B, putative	GO:0008553	F:hydrogen-exporting ATPase activity, phosphorylative mechanism
LmjF28.2430	vacuolar ATP synthase subunit B, putative	GO:0009536	C:plastid
LmjF28.2430	vacuolar ATP synthase subunit B, putative	GO:0010255	P:glucose mediated signaling
LmjF28.2430	vacuolar ATP synthase subunit B, putative	GO:0015986	P:ATP synthesis coupled proton transport
LmjF28.2430	vacuolar ATP synthase subunit B, putative	GO:0015991	P:ATP hydrolysis coupled proton transport
LmjF28.2430	vacuolar ATP synthase subunit B, putative	GO:0045261	C:proton-transporting ATP synthase complex, catalytic core F(1)
LmjF28.2430	vacuolar ATP synthase subunit B, putative	GO:0046611	C:lysosomal proton-transporting V-type ATPase complex
LmjF28.2430	vacuolar ATP synthase subunit B, putative	GO:0046872	F:metal ion binding
LmjF28.2430	vacuolar ATP synthase subunit B, putative	GO:0046933	F:hydrogen ion transporting ATP synthase activity, rotational mechanism
LmjF28.2430	vacuolar ATP synthase subunit B, putative	GO:0046961	F:hydrogen ion transporting ATPase activity, rotational mechanism
LmjF28.2555	40s ribosomal protein s17	GO:0003735	F:structural constituent of ribosome
LmjF28.2555	40s ribosomal protein s17	GO:0005739	C:mitochondrion
LmjF28.2555	40s ribosomal protein s17	GO:0005840	C:ribosome
LmjF28.2555	40s ribosomal protein s17	GO:0006412	P:translation
LmjF28.2740	activated protein kinase c receptor (LACK),guanine nucleotide-binding protein beta subunit-like protein	GO:0004872	F:receptor activity
LmjF28.2740	activated protein kinase c receptor (LACK),guanine nucleotide-binding protein beta subunit-like protein	GO:0016301	F:kinase activity
LmjF28.2770	heat shock protein 70	GO:0005524	F:ATP binding
LmjF28.2770	heat shock protein 70	GO:0006457	P:protein folding
LmjF28.2860	cytosolic malate dehydrogenase, putative *	GO:0006099	P:tricarboxylic acid cycle
LmjF28.2860	cytosolic malate dehydrogenase, putative *	GO:0006100	P:tricarboxylic acid cycle intermediate metabolic process
LmjF28.2860	cytosolic malate dehydrogenase, putative *	GO:0016615	F:malate dehydrogenase activity
LmjF28.2860	cytosolic malate dehydrogenase, putative *	GO:0016616	F:oxidoreductase activity, acting on the CH-OH group of donors, NAD or NADP as acceptor
LmjF28.2860	cytosolic malate dehydrogenase, putative *	GO:0016740	F:transferase activity
LmjF28.2910	glutamate dehydrogenase	GO:0004354	F:glutamate dehydrogenase (NADP+) activity
LmjF28.2910	glutamate dehydrogenase	GO:0006520	P:amino acid metabolic process
LmjF29.0510	cofilin-like protein	GO:0000003	P:reproduction
LmjF29.0510	cofilin-like protein	GO:0000910	P:cytokinesis
LmjF29.0510	cofilin-like protein	GO:0003779	F:actin binding
LmjF29.0510	cofilin-like protein	GO:0005622	C:intracellular
LmjF29.0510	cofilin-like protein	GO:0007049	P:cell cycle
LmjF29.0510	cofilin-like protein	GO:0007399	P:nervous system development
LmjF29.0510	cofilin-like protein	GO:0008154	P:actin polymerization and/or depolymerization
LmjF29.0510	cofilin-like protein	GO:0044267	P:cellular protein metabolic process
LmjF29.0510	cofilin-like protein	GO:0048468	P:cell development
LmjF29.0510	cofilin-like protein	GO:0048513	P:organ development
LmjF29.0720	hypothetical protein, conserved	GO:0003746	F:translation elongation factor activity
LmjF29.0720	hypothetical protein, conserved	GO:0005622	C:intracellular
LmjF29.0720	hypothetical protein, conserved	GO:0006414	P:translational elongation
LmjF29.0760	heat shock protein 90kda betamember 1	GO:0005524	F:ATP binding
LmjF29.0760	heat shock protein 90kda betamember 1	GO:0005783	C:endoplasmic reticulum
LmjF29.0760	heat shock protein 90kda betamember 1	GO:0006457	P:protein folding
LmjF29.0760	heat shock protein 90kda betamember 1	GO:0051082	F:unfolded protein binding
LmjF29.1100	hypothetical protein, conserved	GO:0005575	C:cellular_component
LmjF29.1100	hypothetical protein, conserved	GO:0008150	P:biological_process
LmjF29.1240	hypothetical protein, unknown function	GO:0005515	F:protein binding
LmjF29.1240	hypothetical protein, unknown function	GO:0008144	F:drug binding
LmjF29.1240	hypothetical protein, unknown function	GO:0042277	F:peptide binding
LmjF29.1750	paraflagellar rod protein 1D, putative	GO:0005516	F:calmodulin binding
LmjF29.1750	paraflagellar rod protein 1D, putative	GO:0005856	C:cytoskeleton
LmjF29.1750	paraflagellar rod protein 1D, putative	GO:0006952	P:defense response
LmjF29.1750	paraflagellar rod protein 1D, putative	GO:0009279	C:cell outer membrane
LmjF29.1750	paraflagellar rod protein 1D, putative	GO:0009434	C:microtubule-based flagellum
LmjF29.2200	GTP-binding protein, putative	GO:0003924	F:GTPase activity
LmjF29.2200	GTP-binding protein, putative	GO:0005525	F:GTP binding
LmjF29.2300	ubiquitin hydrolase, putative,cysteine peptidase, Clan CA, family C19, putative	GO:0004221	F:ubiquitin thiolesterase activity
LmjF29.2300	ubiquitin hydrolase, putative,cysteine peptidase, Clan CA, family C19, putative	GO:0006511	P:ubiquitin-dependent protein catabolic process
LmjF29.2300	ubiquitin hydrolase, putative,cysteine peptidase, Clan CA, family C19, putative	GO:0006512	P:ubiquitin cycle
LmjF29.2300	ubiquitin hydrolase, putative,cysteine peptidase, Clan CA, family C19, putative	GO:0008270	F:zinc ion binding
LmjF29.2340	hypothetical protein, conserved	GO:0005634	C:nucleus
LmjF29.2340	hypothetical protein, conserved	GO:0006334	P:nucleosome assembly
LmjF29.2460	60S ribosomal protein L13, putative	GO:0003735	F:structural constituent of ribosome
LmjF29.2460	60S ribosomal protein L13, putative	GO:0005840	C:ribosome
LmjF29.2460	60S ribosomal protein L13, putative	GO:0006412	P:translation
LmjF29.2510	6-phospho-1-fructokinase, putative	GO:0003872	F:6-phosphofructokinase activity
LmjF29.2510	6-phospho-1-fructokinase, putative	GO:0005945	C:6-phosphofructokinase complex
LmjF29.2510	6-phospho-1-fructokinase, putative	GO:0006096	P:glycolysis
LmjF29.2860	40S ribosomal protein S19-like protein	GO:0003735	F:structural constituent of ribosome
LmjF29.2860	40S ribosomal protein S19-like protein	GO:0005840	C:ribosome
LmjF29.2860	40S ribosomal protein S19-like protein	GO:0006412	P:translation
LmjF30.0460	aspartyl-trna synthetase	GO:0000003	P:reproduction
LmjF30.0460	aspartyl-trna synthetase	GO:0002119	P:larval development (sensu Nematoda)
LmjF30.0460	aspartyl-trna synthetase	GO:0003676	F:nucleic acid binding
LmjF30.0460	aspartyl-trna synthetase	GO:0004046	F:aminoacylase activity
LmjF30.0460	aspartyl-trna synthetase	GO:0004815	F:aspartate-tRNA ligase activity
LmjF30.0460	aspartyl-trna synthetase	GO:0005515	F:protein binding
LmjF30.0460	aspartyl-trna synthetase	GO:0005524	F:ATP binding
LmjF30.0460	aspartyl-trna synthetase	GO:0005625	C:soluble fraction
LmjF30.0460	aspartyl-trna synthetase	GO:0005737	C:cytoplasm
LmjF30.0460	aspartyl-trna synthetase	GO:0006422	P:aspartyl-tRNA aminoacylation
LmjF30.0460	aspartyl-trna synthetase	GO:0006461	P:protein complex assembly
LmjF30.0460	aspartyl-trna synthetase	GO:0009792	P:embryonic development ending in birth or egg hatching
LmjF30.0460	aspartyl-trna synthetase	GO:0040007	P:growth
LmjF30.0880	adenosine kinase	GO:0004001	F:adenosine kinase activity
LmjF30.0880	adenosine kinase	GO:0006166	P:purine ribonucleoside salvage
LmjF30.1380	n-acyl-l-amino acid amidohydrolase	GO:0003674	F:molecular_function
LmjF30.2470	heat shock 70-related protein 1, mitochondrial precursor, putative	GO:0005524	F:ATP binding
LmjF30.2470	heat shock 70-related protein 1, mitochondrial precursor, putative	GO:0006260	P:DNA replication
LmjF30.2470	heat shock 70-related protein 1, mitochondrial precursor, putative	GO:0006457	P:protein folding
LmjF30.2470	heat shock 70-related protein 1, mitochondrial precursor, putative	GO:0020023	C:kinetoplast
LmjF30.2470	heat shock 70-related protein 1, mitochondrial precursor, putative	GO:0051082	F:unfolded protein binding
LmjF30.2600	c-1-tetrahydrofolate synthase, cytoplasmic, putative	GO:0004329	F:formate-tetrahydrofolate ligase activity
LmjF30.2600	c-1-tetrahydrofolate synthase, cytoplasmic, putative	GO:0004477	F:methenyltetrahydrofolate cyclohydrolase activity
LmjF30.2600	c-1-tetrahydrofolate synthase, cytoplasmic, putative	GO:0004488	F:methylenetetrahydrofolate dehydrogenase (NADP+) activity
LmjF30.2600	c-1-tetrahydrofolate synthase, cytoplasmic, putative	GO:0005515	F:protein binding
LmjF30.2600	c-1-tetrahydrofolate synthase, cytoplasmic, putative	GO:0005524	F:ATP binding
LmjF30.2600	c-1-tetrahydrofolate synthase, cytoplasmic, putative	GO:0005739	C:mitochondrion
LmjF30.2600	c-1-tetrahydrofolate synthase, cytoplasmic, putative	GO:0006547	P:histidine metabolic process
LmjF30.2600	c-1-tetrahydrofolate synthase, cytoplasmic, putative	GO:0008652	P:amino acid biosynthetic process
LmjF30.2600	c-1-tetrahydrofolate synthase, cytoplasmic, putative	GO:0009396	P:folic acid and derivative biosynthetic process
LmjF30.2740	TPR domain protein, conserved	GO:0005488	F:binding
LmjF30.2740	TPR domain protein, conserved	GO:0008152	P:metabolic process
LmjF30.2740	TPR domain protein, conserved	GO:0044424	C:intracellular part
LmjF30.2820	chaperonin HSP60/CNP60, putative	GO:0005524	F:ATP binding
LmjF30.2820	chaperonin HSP60/CNP60, putative	GO:0006457	P:protein folding
LmjF30.2820	chaperonin HSP60/CNP60, putative	GO:0051082	F:unfolded protein binding
LmjF30.2970	glyceraldehyde 3-phosphate dehydrogenase, glycosomal	GO:0004365	F:glyceraldehyde-3-phosphate dehydrogenase (phosphorylating) activity
LmjF30.2970	glyceraldehyde 3-phosphate dehydrogenase, glycosomal	GO:0006096	P:glycolysis
LmjF30.2970	glyceraldehyde 3-phosphate dehydrogenase, glycosomal	GO:0020015	C:glycosome
LmjF30.2970	glyceraldehyde 3-phosphate dehydrogenase, glycosomal	GO:0051287	F:NAD binding
LmjF30.3130	valyl-tRNA synthetase, putative	GO:0004832	F:valine-tRNA ligase activity
LmjF30.3130	valyl-tRNA synthetase, putative	GO:0005524	F:ATP binding
LmjF30.3130	valyl-tRNA synthetase, putative	GO:0005739	C:mitochondrion
LmjF30.3130	valyl-tRNA synthetase, putative	GO:0006414	P:translational elongation
LmjF30.3130	valyl-tRNA synthetase, putative	GO:0006438	P:valyl-tRNA aminoacylation
LmjF30.3240	glutamyl-trna synthetase	GO:0004818	F:glutamate-tRNA ligase activity
LmjF30.3240	glutamyl-trna synthetase	GO:0005524	F:ATP binding
LmjF30.3240	glutamyl-trna synthetase	GO:0006424	P:glutamyl-tRNA aminoacylation
LmjF30.3240	glutamyl-trna synthetase	GO:0009536	C:plastid
LmjF30.3500	S-adenosylmethionine synthetase,methionine adenosyltransferase	GO:0000287	F:magnesium ion binding
LmjF30.3500	S-adenosylmethionine synthetase,methionine adenosyltransferase	GO:0004478	F:methionine adenosyltransferase activity
LmjF30.3500	S-adenosylmethionine synthetase,methionine adenosyltransferase	GO:0005524	F:ATP binding
LmjF30.3500	S-adenosylmethionine synthetase,methionine adenosyltransferase	GO:0006730	P:one-carbon compound metabolic process
LmjF30.3500	S-adenosylmethionine synthetase,methionine adenosyltransferase	GO:0030955	F:potassium ion binding
LmjF30.3600	ATP synthase, epsilon chain, putative	GO:0015986	P:ATP synthesis coupled proton transport
LmjF30.3600	ATP synthase, epsilon chain, putative	GO:0016469	C:proton-transporting two-sector ATPase complex
LmjF30.3600	ATP synthase, epsilon chain, putative	GO:0046933	F:hydrogen ion transporting ATP synthase activity, rotational mechanism
LmjF30.3600	ATP synthase, epsilon chain, putative	GO:0046961	F:hydrogen ion transporting ATPase activity, rotational mechanism
LmjF31.0010	5-methyltetrahydropteroyltriglutamate--homocysteine methyltransferase	GO:0008168	F:methyltransferase activity
LmjF31.0010	5-methyltetrahydropteroyltriglutamate--homocysteine methyltransferase	GO:0008652	P:amino acid biosynthetic process
LmjF31.0010	5-methyltetrahydropteroyltriglutamate--homocysteine methyltransferase	GO:0046872	F:metal ion binding
LmjF31.1070	biotin/lipoate protein ligase-like protein	GO:0044237	P:cellular metabolic process
LmjF31.1220	vacuolar-type proton translocating pyrophosphatase	GO:0004427	F:inorganic diphosphatase activity
LmjF31.1220	vacuolar-type proton translocating pyrophosphatase	GO:0009536	C:plastid
LmjF31.1220	vacuolar-type proton translocating pyrophosphatase	GO:0009678	F:hydrogen-translocating pyrophosphatase activity
LmjF31.1220	vacuolar-type proton translocating pyrophosphatase	GO:0015992	P:proton transport
LmjF31.1220	vacuolar-type proton translocating pyrophosphatase	GO:0016020	C:membrane
LmjF31.1220	vacuolar-type proton translocating pyrophosphatase	GO:0016023	C:cytoplasmic membrane-bound vesicle
LmjF31.1890	peptidase m20/m25/m40 family-like protein	GO:0006508	P:proteolysis
LmjF31.1890	peptidase m20/m25/m40 family-like protein	GO:0008237	F:metallopeptidase activity
LmjF31.1890	peptidase m20/m25/m40 family-like protein	GO:0046983	F:protein dimerization activity
LmjF31.2150	prostaglandin f2-alpha synthase	GO:0004033	F:aldo-keto reductase activity
LmjF31.2600	calreticulin	GO:0005509	F:calcium ion binding
LmjF31.2600	calreticulin	GO:0005783	C:endoplasmic reticulum
LmjF31.2600	calreticulin	GO:0006457	P:protein folding
LmjF31.2600	calreticulin	GO:0015926	F:glucosidase activity
LmjF31.2600	calreticulin	GO:0016021	C:integral to membrane
LmjF31.2600	calreticulin	GO:0016757	F:transferase activity, transferring glycosyl groups
LmjF31.2600	calreticulin	GO:0051082	F:unfolded protein binding
LmjF31.2790	adp-ribosylation factor, putative	GO:0003924	F:GTPase activity
LmjF31.2790	adp-ribosylation factor, putative	GO:0005525	F:GTP binding
LmjF31.2790	adp-ribosylation factor, putative	GO:0005794	C:Golgi apparatus
LmjF31.2790	adp-ribosylation factor, putative	GO:0005829	C:cytosol
LmjF31.2790	adp-ribosylation factor, putative	GO:0006886	P:intracellular protein transport
LmjF31.2790	adp-ribosylation factor, putative	GO:0006888	P:ER to Golgi vesicle-mediated transport
LmjF31.2790	adp-ribosylation factor, putative	GO:0007264	P:small GTPase mediated signal transduction
LmjF31.2790	adp-ribosylation factor, putative	GO:0012505	C:endomembrane system
LmjF31.2790	adp-ribosylation factor, putative	GO:0030017	C:sarcomere
LmjF32.0080	n-myristoyl transferase	GO:0004379	F:glycylpeptide N-tetradecanoyltransferase activity
LmjF32.0080	n-myristoyl transferase	GO:0005840	C:ribosome
LmjF32.0080	n-myristoyl transferase	GO:0006656	P:phosphatidylcholine biosynthetic process
LmjF32.0080	n-myristoyl transferase	GO:0008168	F:methyltransferase activity
LmjF32.0080	n-myristoyl transferase	GO:0009536	C:plastid
LmjF32.0080	n-myristoyl transferase	GO:0018008	P:N-terminal peptidyl-glycine N-myristoylation
LmjF32.0080	n-myristoyl transferase	GO:0040007	P:growth
LmjF32.0230	dynein light chain, flagellar outer arm, putative	GO:0003777	F:microtubule motor activity
LmjF32.0230	dynein light chain, flagellar outer arm, putative	GO:0005874	C:microtubule
LmjF32.0230	dynein light chain, flagellar outer arm, putative	GO:0007017	P:microtubule-based process
LmjF32.0230	dynein light chain, flagellar outer arm, putative	GO:0008039	P:synaptic target recognition
LmjF32.0230	dynein light chain, flagellar outer arm, putative	GO:0008092	F:cytoskeletal protein binding
LmjF32.0230	dynein light chain, flagellar outer arm, putative	GO:0016459	C:myosin complex
LmjF32.0230	dynein light chain, flagellar outer arm, putative	GO:0019861	C:flagellum
LmjF32.0230	dynein light chain, flagellar outer arm, putative	GO:0030286	C:dynein complex
LmjF32.0230	dynein light chain, flagellar outer arm, putative	GO:0046907	P:intracellular transport
LmjF32.0400	ATP-dependent RNA helicase, putative	GO:0002168	P:instar larval development
LmjF32.0400	ATP-dependent RNA helicase, putative	GO:0003676	F:nucleic acid binding
LmjF32.0400	ATP-dependent RNA helicase, putative	GO:0004004	F:ATP-dependent RNA helicase activity
LmjF32.0400	ATP-dependent RNA helicase, putative	GO:0005524	F:ATP binding
LmjF32.0400	ATP-dependent RNA helicase, putative	GO:0006139	P:nucleobase, nucleoside, nucleotide and nucleic acid metabolic process
LmjF32.0400	ATP-dependent RNA helicase, putative	GO:0007283	P:spermatogenesis
LmjF32.0400	ATP-dependent RNA helicase, putative	GO:0009993
LmjF32.0750	RNA binding protein, putative	GO:0000166	F:nucleotide binding
LmjF32.0750	RNA binding protein, putative	GO:0003676	F:nucleic acid binding
LmjF32.0840	hypothetical protein, conserved	GO:0005488	F:binding
LmjF32.0880	60S ribosomal protein L18a, putative	GO:0003735	F:structural constituent of ribosome
LmjF32.0880	60S ribosomal protein L18a, putative	GO:0005842	C:cytosolic large ribosomal subunit (sensu Eukaryota)
LmjF32.0880	60S ribosomal protein L18a, putative	GO:0006412	P:translation
LmjF32.0950	hypothetical protein, conserved	GO:0003674	F:molecular_function
LmjF32.0950	hypothetical protein, conserved	GO:0005575	C:cellular_component
LmjF32.1000	chaperonin containing t-complex protein, putative	GO:0005524	F:ATP binding
LmjF32.1000	chaperonin containing t-complex protein, putative	GO:0005832	C:chaperonin-containing T-complex
LmjF32.1000	chaperonin containing t-complex protein, putative	GO:0006457	P:protein folding
LmjF32.1000	chaperonin containing t-complex protein, putative	GO:0051082	F:unfolded protein binding
LmjF32.1200	proteasome regulatory non-ATP-ase subunit, putative	GO:0005515	F:protein binding
LmjF32.1200	proteasome regulatory non-ATP-ase subunit, putative	GO:0005838	C:proteasome regulatory particle (sensu Eukaryota)
LmjF32.1200	proteasome regulatory non-ATP-ase subunit, putative	GO:0006508	P:proteolysis
LmjF32.1730	coatomer epsilon subunit, putative	GO:0003674	F:molecular_function
LmjF32.1730	coatomer epsilon subunit, putative	GO:0015031	P:protein transport
LmjF32.1730	coatomer epsilon subunit, putative	GO:0016020	C:membrane
LmjF32.1730	coatomer epsilon subunit, putative	GO:0043231	C:intracellular membrane-bound organelle
LmjF32.1730	coatomer epsilon subunit, putative	GO:0044444	C:cytoplasmic part
LmjF32.1730	coatomer epsilon subunit, putative	GO:0046907	P:intracellular transport
LmjF32.1820	iron superoxide dismutase, putative	GO:0004784	F:superoxide dismutase activity
LmjF32.1820	iron superoxide dismutase, putative	GO:0006801	P:superoxide metabolic process
LmjF32.1820	iron superoxide dismutase, putative	GO:0046872	F:metal ion binding
LmjF32.2690	ribosomal protein L27, putative	GO:0003735	F:structural constituent of ribosome
LmjF32.2690	ribosomal protein L27, putative	GO:0005842	C:cytosolic large ribosomal subunit (sensu Eukaryota)
LmjF32.2690	ribosomal protein L27, putative	GO:0006412	P:translation
LmjF32.2950	nucleoside diphosphate kinase b	GO:0000287	F:magnesium ion binding
LmjF32.2950	nucleoside diphosphate kinase b	GO:0004550	F:nucleoside diphosphate kinase activity
LmjF32.2950	nucleoside diphosphate kinase b	GO:0005524	F:ATP binding
LmjF32.2950	nucleoside diphosphate kinase b	GO:0006183	P:GTP biosynthetic process
LmjF32.2950	nucleoside diphosphate kinase b	GO:0006228	P:UTP biosynthetic process
LmjF32.2950	nucleoside diphosphate kinase b	GO:0006241	P:CTP biosynthetic process
LmjF32.2950	nucleoside diphosphate kinase b	GO:0016020	C:membrane
LmjF32.3010	hypothetical protein, conserved,leucine rich repeat protein, putative	GO:0003674	F:molecular_function
LmjF32.3130	ribosomal protein l3, putative	GO:0003735	F:structural constituent of ribosome
LmjF32.3130	ribosomal protein l3, putative	GO:0005840	C:ribosome
LmjF32.3130	ribosomal protein l3, putative	GO:0006412	P:translation
LmjF32.3270	chaperonin alpha subunit, putative	GO:0005524	F:ATP binding
LmjF32.3270	chaperonin alpha subunit, putative	GO:0006457	P:protein folding
LmjF32.3270	chaperonin alpha subunit, putative	GO:0051082	F:unfolded protein binding
LmjF32.3310	dihydrolipoamide dehydrogenase	GO:0004148	F:dihydrolipoyl dehydrogenase activity
LmjF32.3310	dihydrolipoamide dehydrogenase	GO:0005759	C:mitochondrial matrix
LmjF32.3310	dihydrolipoamide dehydrogenase	GO:0006096	P:glycolysis
LmjF32.3310	dihydrolipoamide dehydrogenase	GO:0006118	P:electron transport
LmjF32.3310	dihydrolipoamide dehydrogenase	GO:0009416	P:response to light stimulus
LmjF32.3310	dihydrolipoamide dehydrogenase	GO:0015036	F:disulfide oxidoreductase activity
LmjF32.3310	dihydrolipoamide dehydrogenase	GO:0030503	P:regulation of cell redox homeostasis
LmjF32.3310	dihydrolipoamide dehydrogenase	GO:0050660	F:FAD binding
LmjF32.3900	60S ribosomal protein L2, putative	GO:0003735	F:structural constituent of ribosome
LmjF32.3900	60S ribosomal protein L2, putative	GO:0005840	C:ribosome
LmjF32.3900	60S ribosomal protein L2, putative	GO:0006412	P:translation
LmjF32.3900	60S ribosomal protein L2, putative	GO:0009793	P:embryonic development ending in seed dormancy
LmjF32.3900	60S ribosomal protein L2, putative	GO:0019843	F:rRNA binding
LmjF33.0312	heat shock protein 83-1	GO:0005524	F:ATP binding
LmjF33.0312	heat shock protein 83-1	GO:0005813	C:centrosome
LmjF33.0312	heat shock protein 83-1	GO:0006986	P:response to unfolded protein
LmjF33.0312	heat shock protein 83-1	GO:0009408	P:response to heat
LmjF33.0312	heat shock protein 83-1	GO:0042026	P:protein refolding
LmjF33.0312	heat shock protein 83-1	GO:0042623	F:ATPase activity, coupled
LmjF33.0312	heat shock protein 83-1	GO:0051082	F:unfolded protein binding
LmjF33.0792	beta tubulin	GO:0003924	F:GTPase activity
LmjF33.0792	beta tubulin	GO:0005198	F:structural molecule activity
LmjF33.0792	beta tubulin	GO:0005525	F:GTP binding
LmjF33.0792	beta tubulin	GO:0006928	P:cell motility
LmjF33.0792	beta tubulin	GO:0007018	P:microtubule-based movement
LmjF33.0792	beta tubulin	GO:0045298	C:tubulin complex
LmjF33.0792	beta tubulin	GO:0046785	P:microtubule polymerization
LmjF33.1380	mitogen activated protein kinase, putative,map kinase, putative	GO:0004674	F:protein serine/threonine kinase activity
LmjF33.1380	mitogen activated protein kinase, putative,map kinase, putative	GO:0004713	F:protein-tyrosine kinase activity
LmjF33.1380	mitogen activated protein kinase, putative,map kinase, putative	GO:0005524	F:ATP binding
LmjF33.1380	mitogen activated protein kinase, putative,map kinase, putative	GO:0006468	P:protein amino acid phosphorylation
LmjF33.1610	peptidase M20/M25/M40, putative	GO:0006508	P:proteolysis
LmjF33.1610	peptidase M20/M25/M40, putative	GO:0008237	F:metallopeptidase activity
LmjF33.1610	peptidase M20/M25/M40, putative	GO:0046983	F:protein dimerization activity
LmjF33.2340	succinyl-coA:3-ketoacid-coenzyme A transferase, mitochondrial precursor, putative	GO:0008152	P:metabolic process
LmjF33.2340	succinyl-coA:3-ketoacid-coenzyme A transferase, mitochondrial precursor, putative	GO:0008260	F:3-oxoacid CoA-transferase activity
LmjF33.2390	heat shock protein, putative	GO:0005524	F:ATP binding
LmjF33.2390	heat shock protein, putative	GO:0005615	C:extracellular space
LmjF33.2390	heat shock protein, putative	GO:0005739	C:mitochondrion
LmjF33.2390	heat shock protein, putative	GO:0006457	P:protein folding
LmjF33.2390	heat shock protein, putative	GO:0042623	F:ATPase activity, coupled
LmjF33.2390	heat shock protein, putative	GO:0051082	F:unfolded protein binding
LmjF33.2540	carboxypeptidase, putative,metallo-peptidase, Clan MA(E), Family M32	GO:0004180	F:carboxypeptidase activity
LmjF33.2540	carboxypeptidase, putative,metallo-peptidase, Clan MA(E), Family M32	GO:0006508	P:proteolysis
LmjF33.2550	isocitrate dehydrogenase	GO:0004450	F:isocitrate dehydrogenase (NADP+) activity
LmjF33.2550	isocitrate dehydrogenase	GO:0006099	P:tricarboxylic acid cycle
LmjF33.2550	isocitrate dehydrogenase	GO:0046872	F:metal ion binding
LmjF33.2570	aminopeptidase, putative,metallo-peptidase, Clan MF, Family M17	GO:0005622	C:intracellular
LmjF33.2570	aminopeptidase, putative,metallo-peptidase, Clan MF, Family M17	GO:0006508	P:proteolysis
LmjF33.2570	aminopeptidase, putative,metallo-peptidase, Clan MF, Family M17	GO:0008233	F:peptidase activity
LmjF33.2570	aminopeptidase, putative,metallo-peptidase, Clan MF, Family M17	GO:0046872	F:metal ion binding
LmjF33.2610	mitochondrial processing peptidase alpha subunit, putative,metallo-peptidase, Clan ME, Family M16	GO:0004240	F:mitochondrial processing peptidase activity
LmjF33.2740	translation initiation factor if-2, putative	GO:0003743	F:translation initiation factor activity
LmjF33.2740	translation initiation factor if-2, putative	GO:0003924	F:GTPase activity
LmjF33.2740	translation initiation factor if-2, putative	GO:0005525	F:GTP binding
LmjF33.2740	translation initiation factor if-2, putative	GO:0005739	C:mitochondrion
LmjF33.2740	translation initiation factor if-2, putative	GO:0005843	C:cytosolic small ribosomal subunit (sensu Eukaryota)
LmjF33.2740	translation initiation factor if-2, putative	GO:0006413	P:translational initiation
LmjF34.0110	adenylate kinase	GO:0004001	F:adenosine kinase activity
LmjF34.0110	adenylate kinase	GO:0004017	F:adenylate kinase activity
LmjF34.0110	adenylate kinase	GO:0005524	F:ATP binding
LmjF34.0110	adenylate kinase	GO:0005829	C:cytosol
LmjF34.0110	adenylate kinase	GO:0006163	P:purine nucleotide metabolic process
LmjF34.0110	adenylate kinase	GO:0006169	P:adenosine salvage
LmjF34.0110	adenylate kinase	GO:0007165	P:signal transduction
LmjF34.0650	proteasome regulatory non-atpase subunit 11	GO:0005829	C:cytosol
LmjF34.0650	proteasome regulatory non-atpase subunit 11	GO:0006511	P:ubiquitin-dependent protein catabolic process
LmjF34.0650	proteasome regulatory non-atpase subunit 11	GO:0008541	C:proteasome regulatory particle, lid subcomplex (sensu Eukaryota)
LmjF34.1040	uracil phosphoribosyltransferase	GO:0016757	F:transferase activity, transferring glycosyl groups
LmjF34.2610	ATP-dependent DNA helicase, putative,ruvb DNA helicase-like protein, putative	GO:0001558	P:regulation of cell growth
LmjF34.2610	ATP-dependent DNA helicase, putative,ruvb DNA helicase-like protein, putative	GO:0003684	F:damaged DNA binding
LmjF34.2610	ATP-dependent DNA helicase, putative,ruvb DNA helicase-like protein, putative	GO:0004003	F:ATP-dependent DNA helicase activity
LmjF34.2610	ATP-dependent DNA helicase, putative,ruvb DNA helicase-like protein, putative	GO:0004176	F:ATP-dependent peptidase activity
LmjF34.2610	ATP-dependent DNA helicase, putative,ruvb DNA helicase-like protein, putative	GO:0004252	F:serine-type endopeptidase activity
LmjF34.2610	ATP-dependent DNA helicase, putative,ruvb DNA helicase-like protein, putative	GO:0005524	F:ATP binding
LmjF34.2610	ATP-dependent DNA helicase, putative,ruvb DNA helicase-like protein, putative	GO:0005829	C:cytosol
LmjF34.2610	ATP-dependent DNA helicase, putative,ruvb DNA helicase-like protein, putative	GO:0006281	P:DNA repair
LmjF34.2610	ATP-dependent DNA helicase, putative,ruvb DNA helicase-like protein, putative	GO:0006310	P:DNA recombination
LmjF34.2610	ATP-dependent DNA helicase, putative,ruvb DNA helicase-like protein, putative	GO:0006355	P:regulation of transcription, DNA-dependent
LmjF34.2610	ATP-dependent DNA helicase, putative,ruvb DNA helicase-like protein, putative	GO:0006457	P:protein folding
LmjF34.2610	ATP-dependent DNA helicase, putative,ruvb DNA helicase-like protein, putative	GO:0006508	P:proteolysis
LmjF34.2610	ATP-dependent DNA helicase, putative,ruvb DNA helicase-like protein, putative	GO:0016481	P:negative regulation of transcription
LmjF34.2610	ATP-dependent DNA helicase, putative,ruvb DNA helicase-like protein, putative	GO:0016568	P:chromatin modification
LmjF34.2610	ATP-dependent DNA helicase, putative,ruvb DNA helicase-like protein, putative	GO:0031564	P:transcription antitermination
LmjF34.2610	ATP-dependent DNA helicase, putative,ruvb DNA helicase-like protein, putative	GO:0035267	C:NuA4 histone acetyltransferase complex
LmjF34.2610	ATP-dependent DNA helicase, putative,ruvb DNA helicase-like protein, putative	GO:0042802	F:identical protein binding
LmjF34.2610	ATP-dependent DNA helicase, putative,ruvb DNA helicase-like protein, putative	GO:0051082	F:unfolded protein binding
LmjF34.2820	regulatory subunit of protein kinase a-like protein	GO:0005488	F:binding
LmjF34.2820	regulatory subunit of protein kinase a-like protein	GO:0009987	P:cellular process
LmjF34.3500	ruvb-like 1 DNA helicase, putative	GO:0001558	P:regulation of cell growth
LmjF34.3500	ruvb-like 1 DNA helicase, putative	GO:0003678	F:DNA helicase activity
LmjF34.3500	ruvb-like 1 DNA helicase, putative	GO:0004176	F:ATP-dependent peptidase activity
LmjF34.3500	ruvb-like 1 DNA helicase, putative	GO:0004252	F:serine-type endopeptidase activity
LmjF34.3500	ruvb-like 1 DNA helicase, putative	GO:0005515	F:protein binding
LmjF34.3500	ruvb-like 1 DNA helicase, putative	GO:0005524	F:ATP binding
LmjF34.3500	ruvb-like 1 DNA helicase, putative	GO:0006310	P:DNA recombination
LmjF34.3500	ruvb-like 1 DNA helicase, putative	GO:0006357	P:regulation of transcription from RNA polymerase II promoter
LmjF34.3500	ruvb-like 1 DNA helicase, putative	GO:0006508	P:proteolysis
LmjF34.3500	ruvb-like 1 DNA helicase, putative	GO:0006777	P:Mo-molybdopterin cofactor biosynthetic process
LmjF34.3500	ruvb-like 1 DNA helicase, putative	GO:0007067	P:mitosis
LmjF34.3500	ruvb-like 1 DNA helicase, putative	GO:0007283	P:spermatogenesis
LmjF34.3500	ruvb-like 1 DNA helicase, putative	GO:0016568	P:chromatin modification
LmjF34.3500	ruvb-like 1 DNA helicase, putative	GO:0016887	F:ATPase activity
LmjF34.3500	ruvb-like 1 DNA helicase, putative	GO:0031564	P:transcription antitermination
LmjF34.3500	ruvb-like 1 DNA helicase, putative	GO:0035267	C:NuA4 histone acetyltransferase complex
LmjF34.3500	ruvb-like 1 DNA helicase, putative	GO:0045941	P:positive regulation of transcription
LmjF34.3500	ruvb-like 1 DNA helicase, putative	GO:0051301	P:cell division
LmjF34.3670	vacuolar ATP synthase catalytic subunit a, putative	GO:0005524	F:ATP binding
LmjF34.3670	vacuolar ATP synthase catalytic subunit a, putative	GO:0009579	C:thylakoid
LmjF34.3670	vacuolar ATP synthase catalytic subunit a, putative	GO:0015986	P:ATP synthesis coupled proton transport
LmjF34.3670	vacuolar ATP synthase catalytic subunit a, putative	GO:0045261	C:proton-transporting ATP synthase complex, catalytic core F(1)
LmjF34.3670	vacuolar ATP synthase catalytic subunit a, putative	GO:0046872	F:metal ion binding
LmjF34.3670	vacuolar ATP synthase catalytic subunit a, putative	GO:0046933	F:hydrogen ion transporting ATP synthase activity, rotational mechanism
LmjF34.3670	vacuolar ATP synthase catalytic subunit a, putative	GO:0046961	F:hydrogen ion transporting ATPase activity, rotational mechanism
LmjF34.4310	coatomer alpha subunit, putative	GO:0005515	F:protein binding
LmjF34.4310	coatomer alpha subunit, putative	GO:0005615	C:extracellular space
LmjF34.4310	coatomer alpha subunit, putative	GO:0005625	C:soluble fraction
LmjF34.4310	coatomer alpha subunit, putative	GO:0005792	C:microsome
LmjF34.4310	coatomer alpha subunit, putative	GO:0006886	P:intracellular protein transport
LmjF34.4310	coatomer alpha subunit, putative	GO:0006888	P:ER to Golgi vesicle-mediated transport
LmjF34.4310	coatomer alpha subunit, putative	GO:0030126	C:COPI vesicle coat
LmjF34.4310	coatomer alpha subunit, putative	GO:0030157	P:pancreatic juice secretion
LmjF34.4600	hypothetical protein, conserved	GO:0009086	P:methionine biosynthetic process
LmjF34.4600	hypothetical protein, conserved	GO:0016151	F:nickel ion binding
LmjF34.4600	hypothetical protein, conserved	GO:0016702	F:oxidoreductase activity, acting on single donors with incorporation of molecular oxygen, incorporation of two atoms of oxygen
LmjF34.4600	hypothetical protein, conserved	GO:0044464	C:cell part
LmjF35.0030	pyruvate kinase	GO:0000287	F:magnesium ion binding
LmjF35.0030	pyruvate kinase	GO:0004743	F:pyruvate kinase activity
LmjF35.0030	pyruvate kinase	GO:0006096	P:glycolysis
LmjF35.0030	pyruvate kinase	GO:0030955	F:potassium ion binding
LmjF35.0070	prohibitin, putative	GO:0005739	C:mitochondrion
LmjF35.0070	prohibitin, putative	GO:0006508	P:proteolysis
LmjF35.0240	60S ribosomal protein L30	GO:0003723	F:RNA binding
LmjF35.0240	60S ribosomal protein L30	GO:0003735	F:structural constituent of ribosome
LmjF35.0240	60S ribosomal protein L30	GO:0005842	C:cytosolic large ribosomal subunit (sensu Eukaryota)
LmjF35.0240	60S ribosomal protein L30	GO:0006412	P:translation
LmjF35.0370	ATP-dependent DEAD-box RNA helicase, putative	GO:0000290	P:deadenylation-dependent decapping
LmjF35.0370	ATP-dependent DEAD-box RNA helicase, putative	GO:0000932	C:cytoplasmic mRNA processing body
LmjF35.0370	ATP-dependent DEAD-box RNA helicase, putative	GO:0003723	F:RNA binding
LmjF35.0370	ATP-dependent DEAD-box RNA helicase, putative	GO:0004004	F:ATP-dependent RNA helicase activity
LmjF35.0370	ATP-dependent DEAD-box RNA helicase, putative	GO:0005515	F:protein binding
LmjF35.0370	ATP-dependent DEAD-box RNA helicase, putative	GO:0005524	F:ATP binding
LmjF35.0370	ATP-dependent DEAD-box RNA helicase, putative	GO:0006397	P:mRNA processing
LmjF35.0370	ATP-dependent DEAD-box RNA helicase, putative	GO:0006417	P:regulation of translation
LmjF35.0370	ATP-dependent DEAD-box RNA helicase, putative	GO:0051028	P:mRNA transport
LmjF35.0400	40S ribosomal protein S3a, putative	GO:0003735	F:structural constituent of ribosome
LmjF35.0400	40S ribosomal protein S3a, putative	GO:0005843	C:cytosolic small ribosomal subunit (sensu Eukaryota)
LmjF35.0400	40S ribosomal protein S3a, putative	GO:0006412	P:translation
LmjF35.0400	40S ribosomal protein S3a, putative	GO:0009993
LmjF35.0750	proteasome activator protein pa26, putative	GO:0008537	C:proteasome activator complex
LmjF35.0750	proteasome activator protein pa26, putative	GO:0008538	F:proteasome activator activity
LmjF35.0820	aspartate aminotransferase	GO:0006520	P:amino acid metabolic process
LmjF35.0820	aspartate aminotransferase	GO:0008483	F:transaminase activity
LmjF35.0820	aspartate aminotransferase	GO:0009058	P:biosynthetic process
LmjF35.0820	aspartate aminotransferase	GO:0030170	F:pyridoxal phosphate binding
LmjF35.1010	casein kinase, putative	GO:0004674	F:protein serine/threonine kinase activity
LmjF35.1010	casein kinase, putative	GO:0004713	F:protein-tyrosine kinase activity
LmjF35.1010	casein kinase, putative	GO:0005524	F:ATP binding
LmjF35.1010	casein kinase, putative	GO:0006468	P:protein amino acid phosphorylation
LmjF35.1180	NADH-dependent fumarate reductase, putative	GO:0000104	F:succinate dehydrogenase activity
LmjF35.1180	NADH-dependent fumarate reductase, putative	GO:0006118	P:electron transport
LmjF35.1180	NADH-dependent fumarate reductase, putative	GO:0009228	P:thiamin biosynthetic process
LmjF35.1220	short chain dehydrogenase, putative	GO:0008152	P:metabolic process
LmjF35.1220	short chain dehydrogenase, putative	GO:0016491	F:oxidoreductase activity
LmjF35.1300	ubiquitin-conjugating enzyme E2, putative	GO:0001745	P:compound eye morphogenesis
LmjF35.1300	ubiquitin-conjugating enzyme E2, putative	GO:0004842	F:ubiquitin-protein ligase activity
LmjF35.1300	ubiquitin-conjugating enzyme E2, putative	GO:0005515	F:protein binding
LmjF35.1300	ubiquitin-conjugating enzyme E2, putative	GO:0007001
LmjF35.1300	ubiquitin-conjugating enzyme E2, putative	GO:0007067	P:mitosis
LmjF35.1300	ubiquitin-conjugating enzyme E2, putative	GO:0007140	P:male meiosis
LmjF35.1300	ubiquitin-conjugating enzyme E2, putative	GO:0007286	P:spermatid development
LmjF35.1300	ubiquitin-conjugating enzyme E2, putative	GO:0016567	P:protein ubiquitination
LmjF35.1380	mitochondrial processing peptidase, beta subunit, putative,metallo-peptidase, Clan ME, Family M16	GO:0006508	P:proteolysis
LmjF35.1380	mitochondrial processing peptidase, beta subunit, putative,metallo-peptidase, Clan ME, Family M16	GO:0008121	F:ubiquinol-cytochrome-c reductase activity
LmjF35.1380	mitochondrial processing peptidase, beta subunit, putative,metallo-peptidase, Clan ME, Family M16	GO:0031966	C:mitochondrial membrane
LmjF35.1380	mitochondrial processing peptidase, beta subunit, putative,metallo-peptidase, Clan ME, Family M16	GO:0043233	C:organelle lumen
LmjF35.1410	threonyl-tRNA synthetase, putative	GO:0002119	P:larval development (sensu Nematoda)
LmjF35.1410	threonyl-tRNA synthetase, putative	GO:0004829	F:threonine-tRNA ligase activity
LmjF35.1410	threonyl-tRNA synthetase, putative	GO:0005524	F:ATP binding
LmjF35.1410	threonyl-tRNA synthetase, putative	GO:0006435	P:threonyl-tRNA aminoacylation
LmjF35.1410	threonyl-tRNA synthetase, putative	GO:0007276	P:gamete generation
LmjF35.1410	threonyl-tRNA synthetase, putative	GO:0009792	P:embryonic development ending in birth or egg hatching
LmjF35.1410	threonyl-tRNA synthetase, putative	GO:0040007	P:growth
LmjF35.1880	60S ribosomal protein L5, putative	GO:0003735	F:structural constituent of ribosome
LmjF35.1880	60S ribosomal protein L5, putative	GO:0005515	F:protein binding
LmjF35.1880	60S ribosomal protein L5, putative	GO:0005842	C:cytosolic large ribosomal subunit (sensu Eukaryota)
LmjF35.1880	60S ribosomal protein L5, putative	GO:0006412	P:translation
LmjF35.1880	60S ribosomal protein L5, putative	GO:0008097	F:5S rRNA binding
LmjF35.1880	60S ribosomal protein L5, putative	GO:0042255	P:ribosome assembly
LmjF35.2200	RNA-binding protein, putative	GO:0000166	F:nucleotide binding
LmjF35.2200	RNA-binding protein, putative	GO:0003676	F:nucleic acid binding
LmjF35.2200	RNA-binding protein, putative	GO:0006396	P:RNA processing
LmjF35.2210	kinetoplastid membrane protein-11 †	GO:0001539	P:ciliary or flagellar motility
LmjF35.2210	kinetoplastid membrane protein-11 †	GO:0005509	F:calcium ion binding
LmjF35.2210	kinetoplastid membrane protein-11 †	GO:0005874	C:microtubule
LmjF35.2210	kinetoplastid membrane protein-11 †	GO:0006952	P:defense response
LmjF35.2210	kinetoplastid membrane protein-11 †	GO:0007010	P:cytoskeleton organization and biogenesis
LmjF35.2210	kinetoplastid membrane protein-11 †	GO:0008284	P:positive regulation of cell proliferation
LmjF35.2210	kinetoplastid membrane protein-11 †	GO:0030260	P:entry into host cell
LmjF35.2210	kinetoplastid membrane protein-11 †	GO:0042098	P:T cell proliferation
LmjF35.2350	aminopeptidase P, putative,metallo-peptidase, Clan MG, Family M24	GO:0006508	P:proteolysis
LmjF35.2350	aminopeptidase P, putative,metallo-peptidase, Clan MG, Family M24	GO:0008235	F:metalloexopeptidase activity
LmjF35.2420	phosphoinositide-binding protein, putative*	GO:0005515	F:protein binding
LmjF35.2420	phosphoinositide-binding protein, putative*	GO:0007154	P:cell communication
LmjF35.2420	phosphoinositide-binding protein, putative*	GO:0035091	F:phosphoinositide binding
LmjF35.3060	ubiquitin-activating enzyme E1, putative	GO:0006512	P:ubiquitin cycle
LmjF35.3060	ubiquitin-activating enzyme E1, putative	GO:0008641	F:small protein activating enzyme activity
LmjF35.3100	ATP-dependent RNA helicase, putative	GO:0003676	F:nucleic acid binding
LmjF35.3100	ATP-dependent RNA helicase, putative	GO:0005524	F:ATP binding
LmjF35.3100	ATP-dependent RNA helicase, putative	GO:0006139	P:nucleobase, nucleoside, nucleotide and nucleic acid metabolic process
LmjF35.3100	ATP-dependent RNA helicase, putative	GO:0008026	F:ATP-dependent helicase activity
LmjF35.3230	cystathione gamma lyase, putative	GO:0004123	F:cystathionine gamma-lyase activity
LmjF35.3230	cystathione gamma lyase, putative	GO:0006520	P:amino acid metabolic process
LmjF35.3230	cystathione gamma lyase, putative	GO:0016740	F:transferase activity
LmjF35.3230	cystathione gamma lyase, putative	GO:0030170	F:pyridoxal phosphate binding
LmjF35.3280	60S ribosomal subunit protein L31, putative	GO:0003735	F:structural constituent of ribosome
LmjF35.3280	60S ribosomal subunit protein L31, putative	GO:0005840	C:ribosome
LmjF35.3280	60S ribosomal subunit protein L31, putative	GO:0006412	P:translation
LmjF35.3340	6-phosphogluconate dehydrogenase, decarboxylating, putative	GO:0004616	F:phosphogluconate dehydrogenase (decarboxylating) activity
LmjF35.3340	6-phosphogluconate dehydrogenase, decarboxylating, putative	GO:0006098	P:pentose-phosphate shunt
LmjF35.3340	6-phosphogluconate dehydrogenase, decarboxylating, putative	GO:0019521	P:D-gluconate metabolic process
LmjF35.3340	6-phosphogluconate dehydrogenase, decarboxylating, putative	GO:0050661	F:NADP binding
LmjF35.3760	60S ribosomal protein L27A/L29, putative	GO:0003735	F:structural constituent of ribosome
LmjF35.3760	60S ribosomal protein L27A/L29, putative	GO:0005488	F:binding
LmjF35.3760	60S ribosomal protein L27A/L29, putative	GO:0005634	C:nucleus
LmjF35.3760	60S ribosomal protein L27A/L29, putative	GO:0005842	C:cytosolic large ribosomal subunit (sensu Eukaryota)
LmjF35.3760	60S ribosomal protein L27A/L29, putative	GO:0006412	P:translation
LmjF35.3760	60S ribosomal protein L27A/L29, putative	GO:0016818	F:hydrolase activity, acting on acid anhydrides, in phosphorus-containing anhydrides
LmjF35.3790	60S ribosomal protein L23, putative	GO:0000003	P:reproduction
LmjF35.3790	60S ribosomal protein L23, putative	GO:0002119	P:larval development (sensu Nematoda)
LmjF35.3790	60S ribosomal protein L23, putative	GO:0003735	F:structural constituent of ribosome
LmjF35.3790	60S ribosomal protein L23, putative	GO:0005739	C:mitochondrion
LmjF35.3790	60S ribosomal protein L23, putative	GO:0006355	P:regulation of transcription, DNA-dependent
LmjF35.3790	60S ribosomal protein L23, putative	GO:0006412	P:translation
LmjF35.3790	60S ribosomal protein L23, putative	GO:0007165	P:signal transduction
LmjF35.3790	60S ribosomal protein L23, putative	GO:0009792	P:embryonic development ending in birth or egg hatching
LmjF35.3790	60S ribosomal protein L23, putative	GO:0015934	C:large ribosomal subunit
LmjF35.3790	60S ribosomal protein L23, putative	GO:0040007	P:growth
LmjF35.3840	proteasome beta 2 subunit, putative	GO:0004298	F:threonine endopeptidase activity
LmjF35.3840	proteasome beta 2 subunit, putative	GO:0005829	C:cytosol
LmjF35.3840	proteasome beta 2 subunit, putative	GO:0006511	P:ubiquitin-dependent protein catabolic process
LmjF35.3840	proteasome beta 2 subunit, putative	GO:0019774	C:proteasome core complex, beta-subunit complex (sensu Eukaryota)
LmjF35.3860	t-complex protein 1, eta subunit, putative	GO:0005524	F:ATP binding
LmjF35.3860	t-complex protein 1, eta subunit, putative	GO:0006457	P:protein folding
LmjF35.3860	t-complex protein 1, eta subunit, putative	GO:0009536	C:plastid
LmjF35.3860	t-complex protein 1, eta subunit, putative	GO:0051082	F:unfolded protein binding
LmjF35.4130	poly(a) binding protein, putative	GO:0000166	F:nucleotide binding
LmjF35.4130	poly(a) binding protein, putative	GO:0005575	C:cellular_component
LmjF35.4130	poly(a) binding protein, putative	GO:0006396	P:RNA processing
LmjF35.4130	poly(a) binding protein, putative	GO:0008143	F:poly(A) binding
LmjF35.4130	poly(a) binding protein, putative	GO:0050896	P:response to stimulus
LmjF35.4770	peptidyl-prolyl cis-trans isomerase (cyclophilin-40)	GO:0003755	F:peptidyl-prolyl cis-trans isomerase activity
LmjF35.4770	peptidyl-prolyl cis-trans isomerase (cyclophilin-40)	GO:0005488	F:binding
LmjF35.4770	peptidyl-prolyl cis-trans isomerase (cyclophilin-40)	GO:0006457	P:protein folding
LmjF35.4850	proteasome alpha 1 subunit, putative	GO:0003723	F:RNA binding
LmjF35.4850	proteasome alpha 1 subunit, putative	GO:0004298	F:threonine endopeptidase activity
LmjF35.4850	proteasome alpha 1 subunit, putative	GO:0005515	F:protein binding
LmjF35.4850	proteasome alpha 1 subunit, putative	GO:0005829	C:cytosol
LmjF35.4850	proteasome alpha 1 subunit, putative	GO:0005839	C:proteasome core complex (sensu Eukaryota)
LmjF35.4850	proteasome alpha 1 subunit, putative	GO:0006511	P:ubiquitin-dependent protein catabolic process
LmjF35.5260	hypothetical protein, conserved	GO:0003700	F:transcription factor activity
LmjF35.5260	hypothetical protein, conserved	GO:0005634	C:nucleus
LmjF35.5260	hypothetical protein, conserved	GO:0006355	P:regulation of transcription, DNA-dependent
LmjF36.0070	stress-inducible protein STI1 homolog †	GO:0005488	F:binding
LmjF36.0070	stress-inducible protein STI1 homolog †	GO:0009579	C:thylakoid
LmjF36.0070	stress-inducible protein STI1 homolog †	GO:0015979	P:photosynthesis
LmjF36.0180	elongation factor 2 †	GO:0003746	F:translation elongation factor activity
LmjF36.0180	elongation factor 2 †	GO:0003924	F:GTPase activity
LmjF36.0180	elongation factor 2 †	GO:0005525	F:GTP binding
LmjF36.0180	elongation factor 2 †	GO:0006414	P:translational elongation
LmjF36.0740	hypothetical protein, conserved	GO:0005488	F:binding
LmjF36.0930	40S ribosomal protein S18, putative	GO:0000003	P:reproduction
LmjF36.0930	40S ribosomal protein S18, putative	GO:0003735	F:structural constituent of ribosome
LmjF36.0930	40S ribosomal protein S18, putative	GO:0005843	C:cytosolic small ribosomal subunit (sensu Eukaryota)
LmjF36.0930	40S ribosomal protein S18, putative	GO:0006412	P:translation
LmjF36.0930	40S ribosomal protein S18, putative	GO:0019843	F:rRNA binding
LmjF36.1070	ribosomal protein L24, putative	GO:0003735	F:structural constituent of ribosome
LmjF36.1070	ribosomal protein L24, putative	GO:0005840	C:ribosome
LmjF36.1070	ribosomal protein L24, putative	GO:0006412	P:translation
LmjF36.1260	fructose-1,6-bisphosphate aldolase	GO:0004332	F:fructose-bisphosphate aldolase activity
LmjF36.1260	fructose-1,6-bisphosphate aldolase	GO:0006096	P:glycolysis
LmjF36.1260	fructose-1,6-bisphosphate aldolase	GO:0006098	P:pentose-phosphate shunt
LmjF36.1260	fructose-1,6-bisphosphate aldolase	GO:0009570	C:chloroplast stroma
LmjF36.1260	fructose-1,6-bisphosphate aldolase	GO:0020015	C:glycosome
LmjF36.1370	Transitional endoplasmic reticulum ATPase, putative,valosin-containing protein homolog	GO:0005515	F:protein binding
LmjF36.1370	Transitional endoplasmic reticulum ATPase, putative,valosin-containing protein homolog	GO:0005524	F:ATP binding
LmjF36.1370	Transitional endoplasmic reticulum ATPase, putative,valosin-containing protein homolog	GO:0005634	C:nucleus
LmjF36.1370	Transitional endoplasmic reticulum ATPase, putative,valosin-containing protein homolog	GO:0005783	C:endoplasmic reticulum
LmjF36.1370	Transitional endoplasmic reticulum ATPase, putative,valosin-containing protein homolog	GO:0005792	C:microsome
LmjF36.1370	Transitional endoplasmic reticulum ATPase, putative,valosin-containing protein homolog	GO:0005829	C:cytosol
LmjF36.1370	Transitional endoplasmic reticulum ATPase, putative,valosin-containing protein homolog	GO:0006302	P:double-strand break repair
LmjF36.1370	Transitional endoplasmic reticulum ATPase, putative,valosin-containing protein homolog	GO:0006888	P:ER to Golgi vesicle-mediated transport
LmjF36.1370	Transitional endoplasmic reticulum ATPase, putative,valosin-containing protein homolog	GO:0006919	P:caspase activation
LmjF36.1370	Transitional endoplasmic reticulum ATPase, putative,valosin-containing protein homolog	GO:0008289	F:lipid binding
LmjF36.1370	Transitional endoplasmic reticulum ATPase, putative,valosin-containing protein homolog	GO:0016567	P:protein ubiquitination
LmjF36.1370	Transitional endoplasmic reticulum ATPase, putative,valosin-containing protein homolog	GO:0016887	F:ATPase activity
LmjF36.1370	Transitional endoplasmic reticulum ATPase, putative,valosin-containing protein homolog	GO:0030433	P:ER-associated protein catabolic process
LmjF36.1370	Transitional endoplasmic reticulum ATPase, putative,valosin-containing protein homolog	GO:0030968	P:unfolded protein response
LmjF36.1370	Transitional endoplasmic reticulum ATPase, putative,valosin-containing protein homolog	GO:0030970	P:retrograde protein transport, ER to cytosol
LmjF36.1370	Transitional endoplasmic reticulum ATPase, putative,valosin-containing protein homolog	GO:0051260	P:protein homooligomerization
LmjF36.1430	translation elongation factor 1-beta, putative	GO:0003746	F:translation elongation factor activity
LmjF36.1430	translation elongation factor 1-beta, putative	GO:0005853	C:eukaryotic translation elongation factor 1 complex
LmjF36.1430	translation elongation factor 1-beta, putative	GO:0006414	P:translational elongation
LmjF36.1600	proteasome alpha 1 subunit, putative	GO:0004298	F:threonine endopeptidase activity
LmjF36.1600	proteasome alpha 1 subunit, putative	GO:0005215	F:transporter activity
LmjF36.1600	proteasome alpha 1 subunit, putative	GO:0005829	C:cytosol
LmjF36.1600	proteasome alpha 1 subunit, putative	GO:0005839	C:proteasome core complex (sensu Eukaryota)
LmjF36.1600	proteasome alpha 1 subunit, putative	GO:0006511	P:ubiquitin-dependent protein catabolic process
LmjF36.1600	proteasome alpha 1 subunit, putative	GO:0006810	P:transport
LmjF36.1600	proteasome alpha 1 subunit, putative	GO:0016020	C:membrane
LmjF36.1630	clathrin heavy chain, putative	GO:0005488	F:binding
LmjF36.1630	clathrin heavy chain, putative	GO:0005739	C:mitochondrion
LmjF36.1630	clathrin heavy chain, putative	GO:0005905	C:coated pit
LmjF36.1630	clathrin heavy chain, putative	GO:0030125	C:clathrin vesicle coat
LmjF36.1960	phosphomannomutase	GO:0004615	F:phosphomannomutase activity
LmjF36.1960	phosphomannomutase	GO:0005737	C:cytoplasm
LmjF36.1960	phosphomannomutase	GO:0019307	P:mannose biosynthetic process
LmjF36.1960	phosphomannomutase	GO:0042132	F:fructose-bisphosphatase activity
LmjF36.2020	chaperonin Hsp60, mitochondrial precursor	GO:0005524	F:ATP binding
LmjF36.2020	chaperonin Hsp60, mitochondrial precursor	GO:0005739	C:mitochondrion
LmjF36.2020	chaperonin Hsp60, mitochondrial precursor	GO:0006457	P:protein folding
LmjF36.2020	chaperonin Hsp60, mitochondrial precursor	GO:0051082	F:unfolded protein binding
LmjF36.2030	chaperonin Hsp60, mitochondrial precursor	GO:0005524	F:ATP binding
LmjF36.2030	chaperonin Hsp60, mitochondrial precursor	GO:0005739	C:mitochondrion
LmjF36.2030	chaperonin Hsp60, mitochondrial precursor	GO:0006457	P:protein folding
LmjF36.2030	chaperonin Hsp60, mitochondrial precursor	GO:0051082	F:unfolded protein binding
LmjF36.2380	sterol 24-c-methyltransferase, putative	GO:0003838	F:sterol 24-C-methyltransferase activity
LmjF36.2380	sterol 24-c-methyltransferase, putative	GO:0009793	P:embryonic development ending in seed dormancy
LmjF36.2380	sterol 24-c-methyltransferase, putative	GO:0016126	P:sterol biosynthetic process
LmjF36.2860	40s ribosomal protein s24e	GO:0000166	F:nucleotide binding
LmjF36.2860	40s ribosomal protein s24e	GO:0003735	F:structural constituent of ribosome
LmjF36.2860	40s ribosomal protein s24e	GO:0005840	C:ribosome
LmjF36.2860	40s ribosomal protein s24e	GO:0006412	P:translation
LmjF36.2860	40s ribosomal protein s24e	GO:0042254	P:ribosome biogenesis and assembly
LmjF36.2950	succinyl-CoA ligase [GDP-forming] beta-chain, putative	GO:0004775	F:succinate-CoA ligase (ADP-forming) activity
LmjF36.2950	succinyl-CoA ligase [GDP-forming] beta-chain, putative	GO:0004776	F:succinate-CoA ligase (GDP-forming) activity
LmjF36.2950	succinyl-CoA ligase [GDP-forming] beta-chain, putative	GO:0005524	F:ATP binding
LmjF36.2950	succinyl-CoA ligase [GDP-forming] beta-chain, putative	GO:0005739	C:mitochondrion
LmjF36.2950	succinyl-CoA ligase [GDP-forming] beta-chain, putative	GO:0006099	P:tricarboxylic acid cycle
LmjF36.3210	14-3-3 protein-like protein	GO:0007265	P:Ras protein signal transduction
LmjF36.3210	14-3-3 protein-like protein	GO:0019904	F:protein domain specific binding
LmjF36.3470	2-oxoglutarate dehydrogenase E1 component, putative	GO:0004591	F:oxoglutarate dehydrogenase (succinyl-transferring) activity
LmjF36.3470	2-oxoglutarate dehydrogenase E1 component, putative	GO:0005739	C:mitochondrion
LmjF36.3470	2-oxoglutarate dehydrogenase E1 component, putative	GO:0006096	P:glycolysis
LmjF36.3470	2-oxoglutarate dehydrogenase E1 component, putative	GO:0006099	P:tricarboxylic acid cycle
LmjF36.3470	2-oxoglutarate dehydrogenase E1 component, putative	GO:0006554	P:lysine catabolic process
LmjF36.3470	2-oxoglutarate dehydrogenase E1 component, putative	GO:0006568	P:tryptophan metabolic process
LmjF36.3470	2-oxoglutarate dehydrogenase E1 component, putative	GO:0030976	F:thiamin pyrophosphate binding
LmjF36.3470	2-oxoglutarate dehydrogenase E1 component, putative	GO:0045252	C:oxoglutarate dehydrogenase complex
LmjF36.3590	cysteine synthase, putative	GO:0004124	F:cysteine synthase activity
LmjF36.3590	cysteine synthase, putative	GO:0005739	C:mitochondrion
LmjF36.3590	cysteine synthase, putative	GO:0006535	P:cysteine biosynthetic process from serine
LmjF36.3590	cysteine synthase, putative	GO:0009536	C:plastid
LmjF36.3590	cysteine synthase, putative	GO:0030170	F:pyridoxal phosphate binding
LmjF36.3750	40S ribosomal protein S27-1, putative	GO:0003735	F:structural constituent of ribosome
LmjF36.3750	40S ribosomal protein S27-1, putative	GO:0005840	C:ribosome
LmjF36.3750	40S ribosomal protein S27-1, putative	GO:0006412	P:translation
LmjF36.3750	40S ribosomal protein S27-1, putative	GO:0046872	F:metal ion binding
LmjF36.3840	glycyl tRNA synthetase, putative	GO:0004820	F:glycine-tRNA ligase activity
LmjF36.3840	glycyl tRNA synthetase, putative	GO:0005524	F:ATP binding
LmjF36.3840	glycyl tRNA synthetase, putative	GO:0006426	P:glycyl-tRNA aminoacylation
LmjF36.3840	glycyl tRNA synthetase, putative	GO:0009345	C:glycine-tRNA ligase complex
LmjF36.3840	glycyl tRNA synthetase, putative	GO:0030141	C:secretory granule
LmjF36.3840	glycyl tRNA synthetase, putative	GO:0045055	P:regulated secretory pathway
LmjF36.3910	s-adenosylhomocysteine hydrolase	GO:0002439	P:chronic inflammatory response to antigenic stimulus
LmjF36.3910	s-adenosylhomocysteine hydrolase	GO:0004013	F:adenosylhomocysteinase activity
LmjF36.3910	s-adenosylhomocysteine hydrolase	GO:0005634	C:nucleus
LmjF36.3910	s-adenosylhomocysteine hydrolase	GO:0005829	C:cytosol
LmjF36.3910	s-adenosylhomocysteine hydrolase	GO:0006144	P:purine base metabolic process
LmjF36.3910	s-adenosylhomocysteine hydrolase	GO:0006730	P:one-carbon compound metabolic process
LmjF36.3910	s-adenosylhomocysteine hydrolase	GO:0007584	P:response to nutrient
LmjF36.3910	s-adenosylhomocysteine hydrolase	GO:0019510	P:S-adenosylhomocysteine catabolic process
LmjF36.3910	s-adenosylhomocysteine hydrolase	GO:0019717	C:synaptosome
LmjF36.3910	s-adenosylhomocysteine hydrolase	GO:0030554	F:adenyl nucleotide binding
LmjF36.3910	s-adenosylhomocysteine hydrolase	GO:0042745	P:circadian sleep/wake cycle
LmjF36.3910	s-adenosylhomocysteine hydrolase	GO:0042802	F:identical protein binding
LmjF36.3910	s-adenosylhomocysteine hydrolase	GO:0043621	F:protein self-association
LmjF36.3910	s-adenosylhomocysteine hydrolase	GO:0051287	F:NAD binding
LmjF36.3990	hs1vu complex proteolytic subunit-like,hs1vu complex proteolytic subunit-like, threonine peptidase, Clan T(1), family T1B	GO:0004298	F:threonine endopeptidase activity
LmjF36.3990	hs1vu complex proteolytic subunit-like,hs1vu complex proteolytic subunit-like, threonine peptidase, Clan T(1), family T1B	GO:0005739	C:mitochondrion
LmjF36.3990	hs1vu complex proteolytic subunit-like,hs1vu complex proteolytic subunit-like, threonine peptidase, Clan T(1), family T1B	GO:0005839	C:proteasome core complex (sensu Eukaryota)
LmjF36.3990	hs1vu complex proteolytic subunit-like,hs1vu complex proteolytic subunit-like, threonine peptidase, Clan T(1), family T1B	GO:0006511	P:ubiquitin-dependent protein catabolic process
LmjF36.4650	60S acidic ribosomal protein, putative	GO:0003735	F:structural constituent of ribosome
LmjF36.4650	60S acidic ribosomal protein, putative	GO:0005840	C:ribosome
LmjF36.4650	60S acidic ribosomal protein, putative	GO:0006412	P:translation
LmjF36.4650	60S acidic ribosomal protein, putative	GO:0042254	P:ribosome biogenesis and assembly
LmjF36.5010	40S ribosomal protein SA, putative	GO:0003735	F:structural constituent of ribosome
LmjF36.5010	40S ribosomal protein SA, putative	GO:0004872	F:receptor activity
LmjF36.5010	40S ribosomal protein SA, putative	GO:0005843	C:cytosolic small ribosomal subunit (sensu Eukaryota)
LmjF36.5010	40S ribosomal protein SA, putative	GO:0006412	P:translation
LmjF36.5150	hypothetical protein, conserved	GO:0005524	F:ATP binding
LmjF36.5150	hypothetical protein, conserved	GO:0005875	C:microtubule associated complex
LmjF36.5150	hypothetical protein, conserved	GO:0009987	P:cellular process
LmjF36.5620	isoleucyl-tRNA synthetase, putative	GO:0004822	F:isoleucine-tRNA ligase activity
LmjF36.5620	isoleucyl-tRNA synthetase, putative	GO:0005524	F:ATP binding
LmjF36.5620	isoleucyl-tRNA synthetase, putative	GO:0005625	C:soluble fraction
LmjF36.5620	isoleucyl-tRNA synthetase, putative	GO:0005737	C:cytoplasm
LmjF36.5620	isoleucyl-tRNA synthetase, putative	GO:0006428	P:isoleucyl-tRNA aminoacylation
LmjF36.6650	2,3-bisphosphoglycerate-independent phosphoglycerate mutase,2,3-bisphosphoglycerate-independentphosphoglyce ra temutase	GO:0005740	C:mitochondrial envelope
LmjF36.6650	2,3-bisphosphoglycerate-independent phosphoglycerate mutase,2,3-bisphosphoglycerate-independentphosphoglyce ra temutase	GO:0006007	P:glucose catabolic process
LmjF36.6650	2,3-bisphosphoglycerate-independent phosphoglycerate mutase,2,3-bisphosphoglycerate-independentphosphoglyce ra temutase	GO:0030145	F:manganese ion binding
LmjF36.6650	2,3-bisphosphoglycerate-independent phosphoglycerate mutase,2,3-bisphosphoglycerate-independentphosphoglyce ra temutase	GO:0046537	F:2,3-bisphosphoglycerate-independent phosphoglycerate mutase activity
LmjF36.6760	hypothetical protein, conserved	GO:0015078	F:hydrogen ion transmembrane transporter activity
LmjF36.6910	chaperonin, putative,T-complex protein 1 (theta subunit), putative	GO:0005524	F:ATP binding
LmjF36.6910	chaperonin, putative,T-complex protein 1 (theta subunit), putative	GO:0006457	P:protein folding
LmjF36.6910	chaperonin, putative,T-complex protein 1 (theta subunit), putative	GO:0042623	F:ATPase activity, coupled
LmjF36.6910	chaperonin, putative,T-complex protein 1 (theta subunit), putative	GO:0051082	F:unfolded protein binding
LmjF36.6940	protein disulfide isomerase	GO:0005737	C:cytoplasm
LmjF36.6940	protein disulfide isomerase	GO:0008152	P:metabolic process
LmjF36.6940	protein disulfide isomerase	GO:0009987	P:cellular process
LmjF36.6940	protein disulfide isomerase	GO:0016491	F:oxidoreductase activity
