# Supplementary material for: Proteomic analysis of the secretome of Leishmania donovani
Source: Genome Biol. 2008 Feb 18;9(2):R35. doi: 10.1186/gb-2008-9-2-r35 (PMC2374696; doi:10.1186/gb-2008-9-2-r35)
Supplement: Additional data file 4 — Leishmania proteins predicted to be classically secreted by a genome wide screen for proteins containing an amino-terminal secretion signal peptide. MS, proteins detected in the SILAC/mass spectrometry analysis; § proteins detected by mass spectrometry with ratios above the secretome cut-off; GPI, proteins found to contain a GPI attachment site; *, proteins previously reported to be secreted by leishmania. [file gb-2008-9-2-r35-S4.xls]

## Sheet: Additional Data File 4
Additional Data File 4: Bioinformatics analysis of classically secreted leishmania proteins
GeneDB Accesion No.	Protein Identification	MS / GPI
LmjF04.0310	beta-fructofuranosidase, putative	MS §
LmjF36.3880	eukaryotic translation initiation factor 3 subunit, putative	MS §
LmjF06.0120	cyclophilin	MS
LmjF08.0290	iron superoxide dismutase	MS
LmjF09.1010	hypothetical protein, conserved	MS
LmjF09.1120	mitochondrial RNA binding protein 2,MRP2, gBP25	MS
LmjF19.0970	peptidyl-prolyl cis-trans isomerase, macrophage infectivity potentiator precursor, putative	MS
LmjF23.0760	mitochondrial RNA binding protein, putative	MS
LmjF24.2110	hypothetical protein, conserved	MS
LmjF26.0660	protein disulfide isomerase, putative	MS
LmjF28.1200	glucose-regulated protein 78, putative	MS
LmjF29.0760	heat shock protein 90, putative	MS
LmjF31.2600	calreticulin, putative	MS
LmjF36.6940	protein disulfide isomerase	MS
LmjF04.0910	hypothetical protein, conserved	GPI
LmjF06.1245	hypothetical protein, conserved	GPI
LmjF07.0200	phosphatidylglycerophosphate synthase-like protein	GPI
LmjF17.1350	hypothetical protein, conserved	GPI
LmjF18.0450	serine carboxypeptidase (CBP1), putative,serine peptidase, Clan SC, Family S10	GPI
LmjF28.2630	hypothetical protein, unknown function	GPI
LmjF34.2473	hypothetical protein, conserved	GPI
LmjF36.0440	hypothetical protein, conserved	GPI
LmjF36.3230	oxidoreductase, putative	GPI
LmjF36.6860	hypothetical protein, conserved,calphotin-like protein	GPI
LmjF01.0060	hypothetical protein, conserved
LmjF01.0080	hypothetical protein, conserved
LmjF01.0150	hypothetical protein, conserved
LmjF01.0430	hypothetical protein, conserved
LmjF01.0630	hypothetical protein, unknown function
LmjF01.0640	HSP70-like protein
LmjF02.0030	tagatose-6-phosphate kinase-like protein
LmjF02.0270	hypothetical protein, conserved
LmjF03.0010	hypothetical protein
LmjF03.0060	hypothetical protein, conserved
LmjF03.0340	hypothetical protein, conserved
LmjF03.0890	hypothetical protein, conserved
LmjF04.0800	hypothetical protein, conserved
LmjF05.0750	hypothetical protein, conserved
LmjF05.1070	hypothetical protein, conserved
LmjF05.1230	GIPL galf transferase, putative
LmjF06.1050	protein disulfide isomerase
LmjF06.1150	hypothetical protein, conserved
LmjF07.0020	hypothetical protein, conserved
LmjF07.0360	hypothetical protein, conserved
LmjF07.0470	hypothetical protein, conserved
LmjF08.0450	signal peptidase type I, putative,serine peptidase, Clan SF, Family S26A
LmjF08.0610	hypothetical protein, conserved
LmjF08.1010	cathepsin L-like protease
LmjF08.1020	cathepsin L-like protease
LmjF08.1030	cathepsin L-like protease
LmjF08.1040	cathepsin L-like protease
LmjF08.1050	cathepsin L-like protease
LmjF08.1060	cathepsin L-like protease
LmjF08.1070	cathepsin L-like protease
LmjF08.1080	cathepsin L-like protease
LmjF09.0980	hypothetical protein, conserved
LmjF09.1400	hypothetical protein, unknown function
LmjF10.0440	hypothetical protein, unknown function
LmjF10.0580	hypothetical protein, conserved
LmjF10.0610	endonuclease G, putative
LmjF11.1030	hypothetical protein, conserved
LmjF11.1100	lanosterol 14-alpha-demethylase, putative
LmjF12.0420	hypothetical protein, unknown function
LmjF12.0440	hypothetical protein, conserved
LmjF12.1090	surface antigen protein, putative
LmjF12.1110	hypothetical protein, unknown function
LmjF12.1160	hypothetical protein, conserved
LmjF12.1170	hypothetical protein, conserved
LmjF13.0720	oxidoreductase-like protein
LmjF14.0440	hypothetical protein, conserved
LmjF14.1080	hypothetical protein, conserved
LmjF14.1250	hypothetical protein, unknown function
LmjF14.1330	hypothetical protein, conserved
LmjF14.1480	glutathione-S-transferase/glutaredoxin,putative
LmjF15.0580	hypothetical protein, conserved
LmjF16.0040	hypothetical protein, conserved
LmjF16.0790	chitinase*
LmjF16.0960	hypothetical protein, conserved
LmjF16.1015	hypothetical protein, conserved
LmjF16.1230	hypothetical protein, conserved
LmjF16.1360	hypothetical protein, conserved
LmjF16.1480	hypothetical protein, conserved
LmjF16.1530	endoplasmic reticulum oxidoreductin, putative
LmjF16.1610	prohibitin, putative
LmjF17.0130	hypothetical protein, unknown function
LmjF17.0340	hypothetical protein, conserved
LmjF17.1270	hypothetical protein, conserved
LmjF17.1280	hypothetical protein, conserved
LmjF18.0090	alpha glucosidase II subunit, putative
LmjF18.0360	GPI-anchor transamidase subunit 8 (GPI8), putative,cysteine peptidase, Clan CD, family C13, putative
LmjF18.0870	hypothetical protein, conserved
LmjF19.0420	RNA polymerase III C11 subunit, putative
LmjF19.1140	hypothetical protein, unknown function
LmjF21.0895	aspartyl-trna synthetase, putative
LmjF21.0990	hypothetical protein, conserved
LmjF21.1320	hypothetical protein, conserved
LmjF21.1360	hypothetical protein, conserved
LmjF21.1520	hypothetical protein, unknown function
LmjF23.0030	beta propeller protein, putative
LmjF23.0960	hypothetical protein, conserved
LmjF24.0010	pyruvate dehydrogenase (lipoamide) kinase, putative
LmjF24.0580	hypothetical predicted transmembrane protein
LmjF24.0710	hypothetical protein, conserved
LmjF24.0880	hypothetical predicted transmembrane protein
LmjF24.0930	hypothetical protein, conserved
LmjF24.1905	hypothetical protein, conserved
LmjF24.2030	3-oxoacyl-(acyl-carrier protein) reductase, putative
LmjF24.2160	hypothetical protein, conserved
LmjF24.2240	hypothetical protein, conserved
LmjF25.0310	hypothetical protein, conserved
LmjF25.0430	hypothetical protein, conserved
LmjF25.1100	DNAJ-like protein
LmjF25.1280	hypothetical protein, conserved
LmjF25.1740	hypothetical protein, conserved
LmjF25.1790	hypothetical protein, conserved
LmjF25.1930	hypothetical protein, conserved
LmjF25.2160	hypothetical protein, conserved
LmjF26.0340	hypothetical protein, conserved
LmjF26.0450	hypothetical protein, conserved
LmjF26.0670	hypothetical protein, conserved
LmjF26.1050	hypothetical protein, conserved
LmjF26.1210	aldo/keto reductase, putative,aldo/keto reductase family-like protein
LmjF26.1520	hypothetical protein, conserved
LmjF26.1540	hypothetical protein, conserved
LmjF26.1970	electon transport protein SCO1/SCO2, putative
LmjF26.2610	hypothetical protein, conserved
LmjF26.2680	hypothetical protein, unknown function
LmjF27.1070	vesicular-fusion ATPase-like protein, putative
LmjF27.1590	diacylglycerol acyltransferase, putative
LmjF27.1940	protein kinase-like protein
LmjF27.2150	hypothetical protein, unknown function
LmjF28.0100	hypothetical protein, conserved
LmjF29.1460	hypothetical protein, conserved
LmjF29.2630	hypothetical protein, conserved
LmjF29.2870	hypothetical protein, conserved
LmjF30.0280	hypothetical protein, conserved
LmjF30.0300	hypothetical protein, conserved
LmjF30.1040	hypothetical protein, conserved
LmjF30.1130	hypothetical protein, conserved
LmjF30.1460	class i nuclease-like protein
LmjF30.1470	class i nuclease-like protein
LmjF30.1500	p1/s1 nuclease
LmjF30.1510	p1/s1 nuclease
LmjF31.0050	cyclophilin, putative
LmjF31.1450	surface membrane protein gp46-like protein
LmjF31.1460	surface membrane protein gp46-like protein
LmjF31.1730	hypothetical protein, conserved
LmjF31.2240	hypothetical protein, unknown function
LmjF31.2590	hypothetical protein, conserved
LmjF31.3080	hypothetical protein, conserved
LmjF32.1080	hypothetical protein, conserved
LmjF32.1250	ubiquitin hydrolase, putative,cysteine peptidase, Clan CA, family C19, putative
LmjF32.1420	hypothetical protein, conserved
LmjF32.1960	1-acyl-sn-glycerol-3-phosphateacyltransferase-l ik eprotein, putative
LmjF32.2000	hypothetical protein, conserved
LmjF32.2050	hypothetical protein, unknown function
LmjF32.2340	cytochrome-B5 reductase, putative
LmjF32.3020	hypothetical protein, conserved
LmjF32.3300	chaperone protein DNAJ, putative
LmjF32.3800	hypothetical protein, conserved
LmjF32.3880	hypothetical protein, conserved
LmjF32.3990	GIPL galf transferase, putative
LmjF33.0605	hypothetical protein, conserved
LmjF33.0620	hypothetical protein, conserved
LmjF33.1200	hypothetical protein, conserved
LmjF33.2580	hypothetical protein, conserved
LmjF33.3050	tyrosyl-DNA phosphodiesterase-like protein
LmjF34.0030	protein kinase, putative
LmjF34.0140	malate dehydrogenase
LmjF34.0150	malate dehydrogenase, putative
LmjF34.0160	malate dehydrogenase, putative
LmjF34.0340	hypothetical protein, conserved
LmjF34.0640	hypothetical protein, unknown function
LmjF34.2200	hypothetical protein, conserved
LmjF34.2260	ATP-dependent RNA helicase-like protein
LmjF34.2420	glycosyltransferase-like protein
LmjF34.2515	hypothetical protein
LmjF34.3050	hypothetical protein, conserved
LmjF34.3280	hypothetical protein, conserved
LmjF34.3330	cytochrome p450-like protein
LmjF34.3490	hypothetical protein, conserved
LmjF34.3640	hypothetical protein, conserved
LmjF34.4180	hypothetical protein, conserved
LmjF35.0500	proteophosphoglycan ppg3, putative
LmjF35.1210	hypothetical protein, conserved
LmjF35.2470	hypothetical protein, conserved
LmjF35.2980	chaperone protein DNAJ, putative
LmjF35.4020	Bem46-like serine peptidase,Serine peptidase, Clan SC, Family S09X
LmjF35.4820	hypothetical protein, conserved
LmjF35.4940	hypothetical protein, conserved
LmjF35.4970	hypothetical protein, conserved
LmjF35.5300	hypothetical protein, conserved
LmjF36.0170	hypothetical protein, conserved
LmjF36.0280	hypothetical protein, conserved
LmjF36.0380	hypothetical protein, conserved
LmjF36.0620	hypothetical protein, conserved
LmjF36.0660	hypothetical protein, conserved
LmjF36.0730	hypothetical protein, conserved
LmjF36.0750	hypothetical protein, conserved
LmjF36.1050	RNA editing complex protein MP61
LmjF36.1090	hypothetical protein, unknown function
LmjF36.1140	short chain 3-hydroxyacyl-coa dehydrogenase, putative
LmjF36.1990	hypothetical protein, unknown function
LmjF36.2450	hypothetical protein, conserved
LmjF36.2685	hypothetical protein, conserved
LmjF36.3600	hypothetical protein, conserved
LmjF36.3657	hypothetical protein, conserved
LmjF36.4410	hypothetical protein, conserved
LmjF36.4770	hypothetical protein, conserved
LmjF36.4860	hypothetical protein, conserved
LmjF36.5000	hypothetical protein, conserved
LmjF36.5220	hypothetical protein, conserved
LmjF36.5450	hypothetical protein, conserved
LmjF36.5460	hypothetical protein, conserved
LmjF36.5650	hypothetical protein, conserved
LmjF36.6240	hypothetical protein, conserved
LmjF36.6440	hypothetical protein, conserved
