# Supplementary material for: Proteomic analysis of the secretome of Leishmania donovani
Source: Genome Biol. 2008 Feb 18;9(2):R35. doi: 10.1186/gb-2008-9-2-r35 (PMC2374696; doi:10.1186/gb-2008-9-2-r35)
Supplement: Additional data file 5 — Proteins with mean Cm/CA peptide ratios greater that two standard deviations above that of histone H2B were considered enriched. *Proteins with amino-terminal secretion signal peptides, and †proteins shown to be antigenic. Microvesicle Association displays the vesicles associated with the protein ID. AP, adipocyte adiposome; BC, B-cell lymphocyte exosome; DC, dendritic cell exosome; Gly, glycosome. [file gb-2008-9-2-r35-S5.xls]

## Sheet: Additional Data File 5
Additional Data File 5: Microvesicle associations of leishmania conditioned medium proteins.
GeneDB Accession No.	Protein Identification * †	Mean Ln transformed Cm/CA ratio	Microvesicle Association
LmjF14.1360	myo-inositol-1-phosphate synthase	3.929
LmjF23.0200	endoribonuclease L-PSP (pb5), putative	3.907
LmjF15.1203	60S acidic ribosomal protein P2	3.731
LmjF35.2420	phosphoinositide-binding protein, putative*	3.51
LmjF16.0140	eukaryotic translation initiation factor 1A, putative	3.263
LmjF32.2180	hypothetical protein, conserved	3.081
LmjF11.0630	aminopeptidase, putative,metallo-peptidase, Clan MF, Family M17	3.054
LmjF35.3340	6-phosphogluconate dehydrogenase, decarboxylating, putative	3.009	GLY
LmjF04.0310	beta-fructofuranosidase, putative*	2.928
LmjF36.3840	glycyl tRNA synthetase, putative	2.872
LmjF36.5620	isoleucyl-tRNA synthetase, putative	2.858
LmjF29.0510	cofilin-like protein	2.8	DC
LmjF34.3500	ruvb-like 1 DNA helicase, putative	2.767
LmjF33.2740	translation initiation factor if-2, putative	2.757
LmjF24.2210	60S ribosomal protein L12, putative	2.621
LmjF36.6910	chaperonin, putative,T-complex protein 1 (theta subunit), putative	2.611	AP
LmjF01.0770	eukaryotic initiation factor 4a, putative	2.603	DC, AP
LmjF36.1960	phosphomannomutase, putative	2.529
LmjF34.2610	ATP-dependent DNA helicase, putative,ruvb DNA helicase-like protein, putative	2.509
LmjF29.1240	hypothetical protein, unknown function	2.503
LmjF30.0460	aspartyl-tRNA synthetase, putative	2.499
LmjF32.2950	nucleoside diphosphate kinase b	2.478
LmjF34.1520	hypothetical protein, conserved	2.474
LmjF12.0530	glucose-6-phosphate isomerase	2.45
LmjF09.0100	hypothetical protein, conserved,calmodulin-like protein containing EF hand domain	2.422
LmjF33.1380	mitogen activated protein kinase, putative,map kinase, putative	2.42
LmjF22.0470	hypothetical protein, conserved	2.419
LmjF28.1730	proteasome regulatory non-ATP-ase subunit 2, putative	2.404
LmjF13.0570	40S ribosomal protein S12, putative	2.403
LmjF32.0630	hypothetical protein, conserved	2.394
LmjF22.0300	hypothetical protein, conserved	2.385
LmjF36.0180	elongation factor 2 †	2.375
LmjF34.1040	uracil phosphoribosyltransferase, putative	2.344
LmjF13.1580	ubiquitin-conjugating enzyme-like protein	2.33
LmjF09.0770	oligopeptidase b,serine peptidase, clan SC, family S9A-like protein	2.309
LmjF29.2340	hypothetical protein, conserved	2.3
LmjF34.2820	regulatory subunit of protein kinase a-like protein	2.3
LmjF32.1820	iron superoxide dismutase, putative	2.294
LmjF07.0870	splicing factor ptsr1-like protein	2.293
LmjF28.2740	activated protein kinase c receptor (LACK),guanine nucleotide-binding protein beta subunit-like protein	2.282
LmjF35.3230	cystathione gamma lyase, putative	2.28
LmjF27.0760	small GTP-binding protein Rab1, putative	2.269
LmjF25.0750	protein phosphatase, putative	2.268
LmjF25.1610	hypothetical protein, conserved	2.248
LmjF18.1370	heat shock protein, putative	2.226	GLY
LmjF35.0820	aspartate aminotransferase, putative	2.224
LmjF36.1370	Transitional endoplasmic reticulum ATPase, putative,valosin-containing protein homolog	2.222
LmjF33.1750	macrophage migration inhibitory factor-like protein	2.21
LmjF28.2860	cytosolic malate dehydrogenase, putative *	2.204	AP
LmjF36.5150	hypothetical protein, conserved	2.198
LmjF24.2060	transketolase, putative	2.189	GLY
LmjF36.0740	hypothetical protein, conserved	2.181
LmjF33.2550	isocitrate dehydrogenase, putative	2.161	AP
LmjF15.1450	proliferative cell nuclear antigen (PCNA), putative	2.16
LmjF25.2020	hypothetical protein, conserved	2.156
LmjF36.0070	stress-inducible protein STI1 homolog †	2.154
LmjF13.0090	carboxypeptidase, putative,metallo-peptidase, Clan MA(E), family 32	2.144
LmjF09.0970	elongation factor-1 gamma	2.143
LmjF36.3780	hypothetical protein, conserved	2.142
LmjF28.2770	heat-shock protein hsp70, putative	2.141	BC, DC, AP
LmjF35.3860	t-complex protein 1, eta subunit, putative	2.136	AP
LmjF36.1430	translation elongation factor 1-beta, putative	2.136
LmjF26.1570	thimet oligopeptidase, putative,metallo-peptidase, Clan MA(E), Family M3	2.1
LmjF30.3090	hypothetical protein, conserved	2.099
LmjF32.1730	coatomer epsilon subunit, putative	2.096
LmjF35.1010	casein kinase, putative	2.081
LmjF05.0960	dipeptidyl-peptidase III, putative,metallo-peptidase, Clan M-, Family M49	2.078
LmjF35.0400	40S ribosomal protein S3a, putative	2.075
LmjF12.0250	cysteinyl-tRNA synthetase, putative	2.07	GLY
LmjF14.1320	serine hydroxymethyltransferase, putative	2.058
LmjF21.1090	t-complex protein 1, delta subunit, putative	2.054
LmjF25.0720	eukaryotic initiation factor 5a, putative †	2.053
LmjF15.1190	hypothetical protein, conserved	2.05
LmjF14.1160	enolase	2.046	AP
LmjF19.0160	aminopeptidase, putative,metallo-peptidase, Clan MG, Family M24	2.036
LmjF35.0370	ATP-dependent DEAD-box RNA helicase, putative	2.035
LmjF36.2030	chaperonin Hsp60, mitochondrial precursor	2.03	AP
LmjF21.1830	proteasome alpha 5 subunit, putative	2.028
LmjF28.2310	eukaryotic translation initiation factor, putative †	2.016
LmjF23.1220	t-complex protein 1, gamma subunit, putative	1.999	AP
LmjF16.1425	paraflagellar rod protein 2C	1.994
LmjF35.1220	short chain dehydrogenase, putative	1.988
LmjF05.0350	trypanothione reductase	1.985	GLY
LmjF36.2020	chaperonin Hsp60, mitochondrial precursor	1.983	AP
LmjF36.1630	clathrin heavy chain, putative	1.979	AP
LmjF23.1580	hypothetical protein, conserved	1.976
LmjF03.0690	hypothetical protein, conserved	1.971
LmjF04.0470	60S ribosomal protein L11 (L5, L16)	1.97
LmjF21.0760	proteasome regulatory non-ATP-ase subunit 5, putative,19S proteasome regulatory subunit	1.969
LmjF23.0110	mannose-1-phosphate guanyltransferase	1.96
LmjF14.0850	calpain-like cysteine peptidase, putative,cysteine peptidase, Clan CA, family C2, putative	1.954
LmjF17.1290	translation initiation factor, putative	1.95
LmjF16.0540	aspartate carbamoyltransferase, putative	1.946	GLY
LmjF35.1410	threonyl-tRNA synthetase, putative	1.944
LmjF30.2740	TPR domain protein, conserved	1.927
LmjF23.0270	pteridine reductase 1	1.926
LmjF32.0080	N-myristoyl transferase, putative	1.925
LmjF11.0820	hypothetical protein, conserved	1.915
LmjF03.0520	hypothetical protein, conserved	1.914
LmjF36.6650	2,3-bisphosphoglycerate-independent phosphoglycerate mutase,2,3-bisphosphoglycerate-independentphosphoglyce ra temutase	1.909
LmjF23.1480	hypothetical protein, conserved	1.902
LmjF10.0070	ribosomal protein l35a, putative	1.901
LmjF27.2000	hypothetical protein, conserved	1.899	GLY
LmjF26.0810	glutathione peroxidase-like protein, putative	1.892
LmjF27.0190	proteasome alpha 7 subunit, putative	1.89
LmjF31.1070	biotin/lipoate protein ligase-like protein	1.888	AP
LmjF35.3100	ATP-dependent RNA helicase, putative	1.883
LmjF28.1820	replication factor A, 51kDa subunit, putative	1.872
LmjF21.0540	la RNA binding protein, putative	1.872
LmjF35.2200	RNA-binding protein, putative	1.87
LmjF24.1500	IgE-dependent histamine-releasing factor, putative	1.869
LmjF26.1380	prefoldin-like protein	1.864
LmjF26.1240	heat shock protein 70-related protein	1.86	BC, DC, AP
LmjF26.2280	nitrilase, putative	1.859
LmjF31.1890	peptidase m20/m25/m40 family-like protein	1.854
LmjF06.0140	proteasome beta 6 subunit, putative,20S proteasome beta 6 subunit, putative	1.85
LmjF21.1760	centromere/microtubule binding protein cbf5, putative	1.85
LmjF18.0700	hypothetical protein, conserved	1.848
LmjF11.1170	eukaryotic release factor 3, putative	1.844
LmjF27.1310	arginyl-tRNA synthetase, putative	1.844
LmjF21.0800	hypothetical protein, conserved	1.819
LmjF34.0650	proteasome regulatory non-ATP-ase subunit 11, putative,19S proteasome regulatory subunit, Metallo-peptidase, Clan MP, Family M67	1.787
LmjF35.0750	proteasome activator protein pa26, putative	1.78
LmjF21.0430	hypothetical protein, conserved	1.779
LmjF35.2350	aminopeptidase P, putative,metallo-peptidase, Clan MG, Family M24	1.774
LmjF02.0370	proteasome regulatory non-ATPase subunit 6, putative	1.773
LmjF04.0960	adenylate kinase, putative	1.768	GLY
LmjF36.5100	hypothetical protein, conserved	1.768
LmjF22.1540	alanyl-tRNA synthetase, putative	1.767
LmjF06.0370	glutamine synthetase, putative	1.766
LmjF31.2150	prostaglandin f2-alpha synthase	1.765
LmjF34.2580	hypothetical protein, conserved	1.76
LmjF27.1260	T-complex protein 1, beta subunit, putative	1.759	AP
LmjF13.0450	hypothetical protein, conserved	1.757
LmjF07.0640	hypothetical protein, conserved	1.753
LmjF30.3240	glutamyl-tRNA synthetase, putative	1.745	GLY
LmjF13.1220	40S ribosomal protein S4, putative	1.742
LmjF21.0810	methionyl-tRNA synthetase, putative	1.741	GLY
LmjF36.3210	14-3-3 protein-like protein	1.74	DC, AP
LmjF17.0010	hypothetical protein, conserved	1.739
LmjF33.2540	carboxypeptidase, putative,metallo-peptidase, Clan MA(E), Family M32	1.735	GLY
LmjF36.3880	eukaryotic translation initiation factor 3 subunit, putative *	1.734
LmjF10.0490	mitogen-activated protein kinase 3, putative,map kinase 3, putative	1.734
LmjF25.0910	cyclophilin a	1.733
LmjF08.1110	stress-induced protein sti1	1.73
LmjF34.4600	hypothetical protein, conserved	1.716
LmjF35.5260	hypothetical protein, conserved	1.714
LmjF33.2570	aminopeptidase, putative,metallo-peptidase, Clan MF, Family M17	1.712
LmjF32.0840	hypothetical protein, conserved	1.708
LmjF32.0950	hypothetical protein, conserved	1.702
LmjF14.0190	hypothetical protein, conserved	1.701
LmjF30.3130	valyl-tRNA synthetase, putative	1.681
LmjF26.2700	6-phosphogluconolactonase	1.676
LmjF11.0350	14-3-3 protein, putative	1.675	DC
LmjF31.2790	adp-ribosylation factor, putative	1.669
LmjF21.1700	proteasome alpha 2 subunit, putative	1.661
LmjF18.0280	hypothetical protein, conserved	1.647
LmjF15.1440	glutaminyl-tRNA synthetase, putative	1.646
LmjF36.1600	proteasome alpha 1 subunit, putative	1.643	AP
LmjF36.3910	S-adenosylhomocysteine hydrolase	1.643
LmjF04.0750	60S ribosomal protein L10, putative	1.638
LmjF30.3040	eukaryotic translation initiation factor 3 subunit 7-like protein	1.638
LmjF23.0360	NADP-dependent alcohol dehydrogenase, putative	1.626
LmjF17.0735	ysine decarboxylase-like protein	1.614
LmjF35.1880	60S ribosomal protein L5, putative	1.599
LmjF35.4850	proteasome alpha 1 subunit, putative	1.596	AP
LmjF28.2170	hypothetical protein, conserved	1.595	GLY
LmjF27.1300	hypothetical protein, conserved	1.587
LmjF20.0240	hypothetical protein, conserved	1.581
LmjF36.3590	cysteine synthase, putative	1.58
LmjF13.0560	60S ribosomal protein L18, putative	1.58
LmjF32.0230	dynein light chain, flagellar outer arm, putative	1.568	AP
LmjF30.3500	S-adenosylmethionine synthetase,methionine adenosyltransferase	1.555
LmjF08.0290	iron superoxide dismutase	1.539
LmjF07.0340	ATP-dependent DEAD/H RNA helicase, putative	1.538
LmjF30.2600	c-1-tetrahydrofolate synthase, cytoplasmic, putative	1.537
LmjF10.0290	isocitrate dehydrogenase [NADP], mitochondrial precursor, putative	1.536	AP
LmjF33.2270	hypothetical protein, conserved	1.534	GLY
LmjF08.0550	translation initiation factor-like protein	1.524	AP
LmjF06.0120	cyclophilin	1.523
LmjF20.1280	calpain-like cysteine peptidase, putative,calpain-like cysteine peptidase, Clan CA, family C2	1.516
LmjF01.0410	ribosomal protein S7, putative	1.506	AP
LmjF33.0312	heat shock protein 83-1	1.5
LmjF32.1000	chaperonin containing t-complex protein, putative	1.499	AP
LmjF15.0200	60S ribosomal protein L13a, putative	1.488
LmjF34.3670	vacuolar ATP synthase catalytic subunit a, putative	1.486
LmjF24.1800	hypothetical protein, conserved	1.483
LmjF28.2910	glutamate dehydrogenase, putative	1.482
LmjF15.0230	lysyl-tRNA synthetase, putative	1.47
LmjF36.4650	60S acidic ribosomal protein, putative	1.464
LmjF09.1010	hypothetical protein, conserved	1.463
LmjF30.0880	adenosine kinase, putative	1.462
LmjF21.1060	40S ribosomal protein S23, putative	1.459
LmjF32.1200	proteasome regulatory non-ATP-ase subunit, putative	1.445	GLY
LmjF05.0830	methylthioadenosine phosphorylase, putative	1.442
LmjF36.5010	40S ribosomal protein SA, putative	1.431
LmjF31.0010	5-methyltetrahydropteroyltriglutamate--homocyst ei nemethyltransferase, putative	1.421
LmjF16.1310	cytochrome c, putative	1.403
LmjF29.2510	6-phospho-1-fructokinase, putative	1.401
LmjF27.2400	heat shock protein DnaJ, putative	1.397
LmjF08.0890	mitochondrial DNA polymerase beta	1.394
LmjF32.3900	60S ribosomal protein L2, putative	1.39
LmjF21.1552	RNA helicase, putative	1.363
LmjF32.0400	ATP-dependent RNA helicase, putative	1.36
LmjF32.3270	chaperonin alpha subunit, putative	1.358
LmjF34.4310	coatomer alpha subunit, putative	1.358
LmjF11.0100	seryl-tRNA synthetase, putative	1.358
LmjF32.3130	ribosomal protein l3, putative	1.329
LmjF36.2950	succinyl-CoA ligase [GDP-forming] beta-chain, putative	1.315
LmjF25.1420	GTP-binding protein, putative	1.307
LmjF24.2110	hypothetical protein, conserved	1.304
LmjF04.1230	actin	1.301	DC, AP
LmjF07.0680	40S ribosomal protein S9, putative	1.299
LmjF14.0450	hypothetical protein, conserved	1.291
LmjF22.1520	40S ribosomal protein L14, putative	1.291
LmjF11.1000	pyruvate phosphate dikinase, putative	1.28
LmjF35.1300	ubiquitin-conjugating enzyme E2, putative	1.277
LmjF16.0460	60S ribosomal protein l21, putative	1.27
LmjF29.2200	GTP-binding protein, putative	1.262
LmjF29.2460	60S ribosomal protein L13, putative	1.24
LmjF36.0930	40S ribosomal protein S18, putative	1.221
LmjF18.0510	aconitase, putative	1.193
LmjF31.1750	nucleosome assembly protein-like protein	1.177
LmjF13.1480	Ran-binding protein 1, putative	1.163
LmjF28.2430	vacuolar ATP synthase subunit B, putative	1.16
LmjF27.1380	60S acidic ribosomal subunit protein, putative	1.157
LmjF15.0950	40S ribosomal protein S3, putative	1.156
LmjF13.0870	mitochondrial processing peptidase alpha subunit, putative,metallo-peptidase, Clan ME, Family M16	1.152
LmjF07.0500	60S ribosomal protein L7a, putative	1.151
LmjF25.1120	aldehyde dehydrogenase, mitochondrial precursor	1.149	AP
LmjF11.1110	60S ribosomal protein L28, putative	1.132
LmjF22.1460	i/6 autoantigen-like protein	1.132
LmjF14.1440	hypothetical protein, conserved	1.124
LmjF21.1555	hypothetical protein, conserved	1.114
LmjF29.1750	paraflagellar rod protein 1D, putative	1.109
LmjF36.6940	protein disulfide isomerase	1.091
LmjF10.0210	nucleolar protein, putative	1.066
LmjF11.1190	40S ribosomal protein S15a, putative	1.063
LmjF27.1805	glycosomal phosphoenolpyruvate carboxykinase, putative	1.056	GLY
LmjF26.0620	10 kDa heat shock protein, putative	1.055
LmjF24.0640	MCAK-like kinesin, putative	1.052
LmjF22.1370	intraflagellar transport protein-like protein	1.024
LmjF35.4130	poly(a) binding protein, putative	1.02
LmjF18.0670	citrate synthase, putative	1.006
LmjF26.0140	adenine phosphoribosyltransferase	0.993
LmjF28.1200	glucose-regulated protein 78, putative	0.99
LmjF36.2860	40S ribosomal protein S24e	0.985
LmjF27.0930	isovaleryl-coA dehydrogenase, putative	0.982
LmjF26.0170	60S ribosomal protein L7, putative	0.977
LmjF32.0880	60S ribosomal protein L18a, putative	0.957
LmjF18.1380	pyruvate dehydrogenase E1 component alpha subunit, putative	0.942
LmjF21.0030	hypothetical protein, conserved	0.935	GLY
LmjF33.2340	succinyl-coA:3-ketoacid-coenzyme A transferase, mitochondrial precursor, putative	0.919
LmjF19.0060	40S ribosomal protein S2	0.9
LmjF24.2070	40S ribosomal protein S8, putative	0.891	AP
LmjF25.2130	succinyl-CoA synthetase alpha subunit, putative	0.885
LmjF32.2690	ribosomal protein L27, putative	0.882
LmjF11.0960	40S ribosomal protein S5	0.874	GLY
LmjF34.0110	adenylate kinase, putative	0.863
LmjF36.3990	hs1vu complex proteolytic subunit-like,hs1vu complex proteolytic subunit-like, threonine peptidase, Clan T(1), family T1B	0.862
LmjF18.1510	P-type H+-ATPase, putative	0.858
LmjF03.0200	delta-1-pyrroline-5-carboxylate dehydrogenase, putative	0.857
LmjF06.1070	deoxyribose-phosphate aldolase, putative	0.843
LmjF36.1260	fructose-1,6-bisphosphate aldolase	0.84	GLY
LmjF29.1100	hypothetical protein, conserved	0.839
LmjF29.0760	lipophosphoglycan biosynthetic protein, putative,heat shock protein 90, putative,glucose regulated protein 94, putative	0.837
LmjF29.2860	40S ribosomal protein S19-like protein	0.83	GLY
LmjF19.1400	hypothetical protein, conserved	0.815
LmjF32.3010	hypothetical protein, conserved,leucine rich repeat protein, putative	0.813
LmjF35.1180	NADH-dependent fumarate reductase, putative	0.797
LmjF04.0760	nascent polypeptide associated complex subunit-like protein, copy 2	0.795
LmjF28.2555	40S ribosomal protein S17, putative	0.79
LmjF35.0030	pyruvate kinase, putative	0.789	BC, AP
LmjF32.3310	dihydrolipoamide dehydrogenase, putative	0.774
LmjF22.0730	hypothetical protein, conserved	0.748
LmjF35.3840	proteasome beta 2 subunit, putative	0.732
LmjF10.0910	small GTP-binding protein Rab11, putative,Rab11 GTPase, putative	0.727	DC
LmjF28.1010	ribosomal protein s20, putative	0.712
LmjF15.1010	glutamate dehydrogenase	0.711	GLY
LmjF21.0730	60S ribosomal protein l36, putative	0.702
LmjF26.1960	hypothetical protein, conserved	0.692
LmjF27.1870	trypanothione synthetase, putative	0.692
LmjF17.0080	elongation factor 1-alpha	0.689
LmjF02.0460	hypothetical protein, conserved	0.683
LmjF09.1120	mitochondrial RNA binding protein 2,MRP2, gBP25	0.646
LmjF19.0710	glycosomal malate dehydrogenase	0.634	GLY
LmjF35.2210	kinetoplastid membrane protein-11 †	0.618
LmjF23.0040	peroxidoxin,tryparedoxin peroxidase	0.614
LmjF27.0510	calpain-like cysteine peptidase, putative,cysteine peptidase, Clan CA, family C2, putative	0.6
LmjF21.1770	ATP synthase F1 subunit gamma protein, putative	0.591	AP
LmjF26.2000	hypothetical protein, conserved	0.59
LmjF35.3060	ubiquitin-activating enzyme E1, putative	0.584	AP
LmjF21.1050	60S ribosomal protein L9, putative	0.58
LmjF23.0560	kinesin, putative	0.576
LmjF29.2300	ubiquitin hydrolase, putative,cysteine peptidase, Clan CA, family C19, putative	0.573
LmjF24.0850	triosephosphate isomerase	0.561
LmjF35.4770	peptidyl-prolyl cis-trans isomerase (cyclophilin-40), putative	0.557
LmjF30.2470	heat shock 70-related protein 1, mitochondrial precursor, putative	0.516
LmjF05.0030	small GTP-binding protein, putative	0.508
LmjF21.0845	hypoxanthine-guanine phosphoribosyltransferase	0.503
LmjF15.1000	60S ribosomal protein L6, putative	0.493
LmjF13.0880	hypothetical protein, conserved	0.493
LmjF33.0792	beta-tubulin	0.487
LmjF29.0870	hypothetical protein, conserved	0.487
LmjF33.2390	heat shock protein, putative	0.482
LmjF36.3750	40S ribosomal protein S27-1, putative	0.467
LmjF04.0460	adenylosuccinate lyase, putative	0.463
LmjF23.0690	3-ketoacyl-coa thiolase-like protein	0.457
LmjF13.0280	alpha tubulin	0.396
LmjF21.1860	beta tubulin	0.385	BC
LmjF35.3760	60S ribosomal protein L27A/L29, putative	0.374
LmjF21.0240	hexokinase, putative	0.361
LmjF02.0710	ATP-dependent Clp protease subunit, heat shock protein 78 (HSP78), putative,serine peptidase, putative	0.358
LmjF35.3280	60S ribosomal subunit protein L31, putative	0.32
LmjF30.2970	glyceraldehyde 3-phosphate dehydrogenase, glycosomal	0.281
LmjF16.0520	hypothetical protein, conserved	0.265
LmjF35.1380	mitochondrial processing peptidase, beta subunit, putative,metallo-peptidase, Clan ME, Family M16	0.246
LmjF27.1110	mitochondrial RNA binding protein 1,gBP21, MRP1	0.217
LmjF12.0670	cytochrome c oxidase subunit iv	0.215
LmjF32.0750	RNA binding protein, putative	0.211
LmjF36.1070	ribosomal protein L24, putative	0.194
LmjF26.0660	protein disulfide isomerase, putative	0.185
LmjF12.0210	proteasome regulatory ATPase subunittcc1l8.3, putative	0.182
LmjF25.1710	pyruvate dehydrogenase E1 beta subunit, putative	0.182
LmjF08.1100	hypothetical protein, conserved	0.161
LmjF33.2610	mitochondrial processing peptidase alpha subunit, putative,metallo-peptidase, Clan ME, Family M16	0.124
LmjF19.0200	ADP,ATP carrier protein 1, mitochondrial precursor, putative,ADP/ATP translocase 1, putative	0.119
LmjF06.0570	60S ribosomal protein L23a, putative	0.117
LmjF30.2820	chaperonin HSP60/CNP60, putative	0.116	AP, GLY
LmjF36.2380	sterol 24-c-methyltransferase, putative	0.102
LmjF23.1410	hypothetical protein, conserved	0.1
LmjF30.1380	n-acyl-l-amino acid amidohydrolase, putative	0.095
LmjF25.1170	ATPase beta subunit, putative	0.093
LmjF18.1400	60S ribosomal protein L34, putative	0.083
LmjF15.0280	ribonucleoprotein p18, mitochondrial precursor, putative	0.071
LmjF19.0320	intraflagellar transport protein component, putative	0.045
LmjF26.0880	40S ribosomal protein S16, putative	0.033
LmjF31.1220	vacuolar-type proton translocating pyrophosphatase 1, putative	0.009
LmjF33.1610	peptidase M20/M25/M40, putative	0.001
LmjF09.1340	histone H2B	0
LmjF25.0490	RNA-binding protein, putative, UPB1	-0.011
LmjF10.0870	histone h3	-0.034
LmjF05.0500	ATPase alpha subunit	-0.072
LmjF36.6760	hypothetical protein, conserved	-0.091
LmjF23.0760	mitochondrial RNA binding protein, putative	-0.122
LmjF15.0010	histone h4	-0.162	DC
LmjF35.3790	60S ribosomal protein L23, putative	-0.192
LmjF28.2420	2-oxoglutarate dehydrogenase, E2 component, dihydrolipoamide succinyltransferase, putative	-0.217
LmjF35.3700	Gim5A protein, putative,glycosomal membrane protein	-0.245	GLY
LmjF29.0720	hypothetical protein, conserved	-0.305
LmjF35.0070	prohibitin, putative	-0.316
LmjF26.1710	cytochrome c oxidase subunit V, putative	-0.328
LmjF19.0970	peptidyl-prolyl cis-trans isomerase, macrophage infectivity potentiator precursor, putative	-0.444
LmjF35.0240	60S ribosomal protein L30	-0.622
LmjF36.3470	2-oxoglutarate dehydrogenase E1 component, putative	-0.77
LmjF25.1190	ribosomal protein S25	-0.95
LmjF30.3600	ATP synthase, epsilon chain, putative	-1.154
LmjF31.2600	calreticulin, putative	-1.493
